# Supplementary material for: 2-Amino-5-methyl­pyridinium 2-carb­oxy­benzoate
Source: Acta Crystallogr Sect E Struct Rep Online. 2010 Aug 4;66(Pt 9):o2192–3. doi: 10.1107/S160053681003000X (PMC3008103; doi:10.1107/S160053681003000X)
Supplement: Supplementary file 2 [file e-66-o2192-Isup2.hkl]

# 
# h,k,l, Fc-squared, Fo-squared, sigma(Fo-squared) and status flag 
# 
data_I
_shelx_title ' h82m in P2(1)/n  (R.T)' 
_shelx_refln_list_code          4 
_shelx_F_calc_maximum      159.55 
_exptl_crystal_F_000       576.00 
_reflns_d_resolution_high  0.7697 
 
loop_ 
 _symmetry_equiv_pos_as_xyz 
 'x, y, z' 
 '-x+1/2, y+1/2, -z+1/2' 
 '-x, -y, -z' 
 'x-1/2, -y-1/2, z-1/2' 
 
_cell_length_a    11.3853 
_cell_length_b     8.8203 
_cell_length_c    13.4617 
_cell_angle_alpha  90.000 
_cell_angle_beta  101.540 
_cell_angle_gamma  90.000 
 
_shelx_F_squared_multiplier     1.000 
 
loop_ 
 _refln_index_h 
 _refln_index_k 
 _refln_index_l 
 _refln_F_squared_calc 
 _refln_F_squared_meas 
 _refln_F_squared_sigma 
 _refln_observed_status 
   2   0   0      447.66      376.69      4.09 o 
   4   0   0      356.75      326.87      4.63 o 
   6   0   0      768.58      871.34     12.74 o 
   8   0   0        4.09        1.64      1.57 o 
  10   0   0       10.91       15.49      2.60 o 
  12   0   0      162.89      155.59     13.43 o 
  14   0   0        1.56        0.10      2.63 o 
   1   1   0     3111.84     2912.69     21.36 o 
   2   1   0     2800.91     2733.90     19.62 o 
   3   1   0       47.25       50.90      0.91 o 
   4   1   0       93.57       82.15      1.25 o 
   5   1   0      278.53      277.16      2.93 o 
   6   1   0        1.97        1.92      0.57 o 
   7   1   0        0.14        0.31      0.62 o 
   8   1   0      260.02      287.67      5.69 o 
   9   1   0       39.16       40.09      2.33 o 
  10   1   0       16.01       17.82      1.92 o 
  11   1   0       76.27       83.26      3.10 o 
  12   1   0        6.11        8.80      1.89 o 
  13   1   0        0.12       -2.19      1.62 o 
  14   1   0        0.00       -1.44      1.80 o 
   0   2   0       53.81       50.61      1.21 o 
   1   2   0      279.20      243.39      2.13 o 
   2   2   0    23507.51    22208.75    167.94 o 
   3   2   0      492.08      497.05      4.07 o 
   4   2   0      162.80      171.14      1.99 o 
   5   2   0       66.63       60.57      1.06 o 
   6   2   0       25.36       27.82      1.05 o 
   7   2   0       17.47       20.83      1.14 o 
   8   2   0       53.29       65.07      2.02 o 
   9   2   0       38.58       39.53      3.57 o 
  10   2   0      131.79      135.29      4.21 o 
  11   2   0        8.58        8.15      1.75 o 
  12   2   0        0.71       -1.57      1.58 o 
  13   2   0        5.15        2.88      2.05 o 
  14   2   0        7.33        7.16      3.85 o 
   1   3   0     2478.31     2327.26     14.89 o 
   2   3   0       22.37       28.85      0.65 o 
   3   3   0        4.83        6.87      0.48 o 
   4   3   0       17.49       22.11      0.72 o 
   5   3   0        9.09        6.49      0.57 o 
   6   3   0        6.33        6.50      0.58 o 
   7   3   0        3.90        3.33      0.65 o 
   8   3   0        9.31       12.70      1.19 o 
   9   3   0      109.94      107.97      2.70 o 
  10   3   0        2.03        2.14      1.38 o 
  11   3   0        1.25        0.03      1.57 o 
  12   3   0        0.42       -1.54      3.55 o 
  13   3   0       18.79       19.05      2.64 o 
   0   4   0      730.43      650.19      6.53 o 
   1   4   0      223.18      215.63      2.03 o 
   2   4   0      509.43      514.56      4.42 o 
   3   4   0      317.77      281.04      2.82 o 
   4   4   0      845.40      777.40      6.29 o 
   5   4   0      177.84      182.77      2.17 o 
   6   4   0       62.19       59.57      1.38 o 
   7   4   0        1.90        2.58      0.71 o 
   8   4   0      275.51      264.17      3.91 o 
   9   4   0       68.69       58.07      2.12 o 
  10   4   0       14.23       16.33      1.78 o 
  11   4   0       13.55       15.63      2.58 o 
  12   4   0        1.03        0.77      2.21 o 
  13   4   0        2.07       -0.76      2.29 o 
   1   5   0      361.31      365.46      5.72 o 
   2   5   0       76.23       74.88      1.40 o 
   3   5   0       59.04       59.59      1.56 o 
   4   5   0       86.09       91.90      1.45 o 
   5   5   0       79.90       69.92      1.60 o 
   6   5   0        7.83        6.83      0.85 o 
   7   5   0       73.94       70.98      2.71 o 
   8   5   0        0.01       -0.39      0.92 o 
   9   5   0        4.32        2.69      1.17 o 
  10   5   0        0.81        2.00      1.97 o 
  11   5   0       14.38       15.32      2.71 o 
  12   5   0        0.07       -3.49      1.75 o 
  13   5   0        1.43        3.13      3.14 o 
   0   6   0      420.63      419.96      5.05 o 
   1   6   0       42.75       41.30      1.35 o 
   2   6   0        3.25        2.76      0.60 o 
   3   6   0       30.19       32.66      1.13 o 
   4   6   0       39.07       41.31      1.63 o 
   5   6   0      141.09      126.46      2.30 o 
   6   6   0       62.89       62.69      2.91 o 
   7   6   0       11.07        9.78      1.43 o 
   8   6   0       21.66       22.28      1.67 o 
   9   6   0        0.06       -0.08      1.11 o 
  10   6   0        0.43        0.51      0.94 o 
  11   6   0        0.65       -1.52      3.09 o 
  12   6   0        2.01       -3.00      2.00 o 
   1   7   0        4.62        4.72      0.99 o 
   2   7   0       94.06       86.28      1.91 o 
   3   7   0       13.88       12.68      1.00 o 
   4   7   0       62.49       66.62      1.82 o 
   5   7   0       60.45       68.00      2.15 o 
   6   7   0       19.00       20.89      1.55 o 
   7   7   0        3.23        2.87      1.34 o 
   8   7   0        0.28       -0.55      1.23 o 
   9   7   0        8.71       10.13      1.72 o 
  10   7   0        1.75        3.48      3.15 o 
  11   7   0        3.46        2.93      2.12 o 
   0   8   0       14.58        9.94      2.54 o 
   1   8   0        8.90        4.80      1.29 o 
   2   8   0       53.88       52.27      2.04 o 
   3   8   0      155.12      151.48      3.00 o 
   4   8   0       27.99       27.91      1.98 o 
   5   8   0        1.38        0.51      1.33 o 
   6   8   0        0.08        0.78      0.92 o 
   7   8   0        0.67        1.10      1.22 o 
   8   8   0        3.31        3.51      2.20 o 
   9   8   0        0.21        4.08      1.75 o 
  10   8   0        0.68        1.25      1.73 o 
   1   9   0        2.52        2.08      1.06 o 
   2   9   0       13.17       15.75      2.01 o 
   3   9   0       10.80       11.27      1.29 o 
   4   9   0       95.73       97.81      4.08 o 
   5   9   0        1.91        4.08      1.20 o 
   6   9   0        0.93        0.93      1.42 o 
   7   9   0        0.06        0.56      1.80 o 
   8   9   0       13.68       11.83      3.40 o 
   0  10   0        9.31       11.77      3.55 o 
   1  10   0        3.74        3.18      0.95 o 
   2  10   0        0.00        1.20      0.96 o 
   3  10   0       19.40       19.74      1.93 o 
   4  10   0        2.61        3.43      1.24 o 
   5  10   0        2.74        3.98      1.28 o 
   6  10   0        0.36        2.11      1.75 o 
   7  10   0        0.03       -1.02      2.11 o 
   1  11   0        0.11        2.00      1.02 o 
   2  11   0        1.79        3.32      1.29 o 
   3  11   0        0.00        4.70      1.77 o 
   4  11   0        1.77        3.68      2.10 o 
 -13   0   1       13.24       14.14      3.13 o 
 -11   0   1       69.91       66.66     10.15 o 
  -9   0   1        1.17        0.32      1.62 o 
  -7   0   1        0.02        0.89      1.27 o 
  -5   0   1      292.87      270.75      5.55 o 
  -3   0   1      468.80      530.11      6.75 o 
   1   0   1     1268.32     1142.39     15.94 o 
   3   0   1     1650.87     1622.07     32.04 o 
   5   0   1      698.63      784.36     10.24 o 
   7   0   1      111.36      120.58      2.70 o 
   9   0   1        6.49        8.75      2.12 o 
  11   0   1       83.05       85.06      4.41 o 
  13   0   1        0.03       -0.83      2.39 o 
 -14   1   1        6.40        7.54      2.13 o 
 -13   1   1       19.91       19.88      2.40 o 
 -12   1   1       17.90       16.89      2.19 o 
 -11   1   1       21.40       23.44      2.24 o 
 -10   1   1        2.09        1.03      1.34 o 
  -9   1   1        3.01        1.94      1.30 o 
  -8   1   1       61.40       68.61      1.84 o 
  -7   1   1       64.12       56.19      1.45 o 
  -6   1   1        0.33        0.28      0.47 o 
  -5   1   1      623.13      635.02      6.08 o 
  -4   1   1      839.82      841.30      7.53 o 
  -3   1   1    11787.97    11415.79     86.71 o 
  -2   1   1      574.27      615.18      5.37 o 
  -1   1   1     4144.33     3992.30     40.74 o 
   0   1   1     1518.52     1556.65     12.64 o 
   1   1   1      758.91      648.85      6.07 o 
   2   1   1       23.48       20.55      0.65 o 
   3   1   1        6.06        5.90      0.42 o 
   4   1   1      433.34      454.03      4.17 o 
   5   1   1       21.60       24.98      1.00 o 
   6   1   1      798.54      876.06     10.30 o 
   7   1   1       66.81       76.90      2.42 o 
   8   1   1        5.00        6.70      1.31 o 
   9   1   1        7.39        7.45      1.51 o 
  10   1   1        5.15        7.44      1.59 o 
  11   1   1        0.03        0.22      1.49 o 
  12   1   1        2.44        3.40      1.70 o 
  13   1   1       29.15       33.68      2.84 o 
  14   1   1        0.22        1.97      2.09 o 
 -14   2   1       12.77       12.09      2.87 o 
 -13   2   1        2.81        3.94      2.02 o 
 -12   2   1        6.87        6.65      2.18 o 
 -11   2   1       26.09       26.99      2.29 o 
 -10   2   1      123.99      116.10      3.43 o 
  -9   2   1        0.15       -2.14      1.23 o 
  -8   2   1      125.54      140.20      2.77 o 
  -7   2   1       57.70       58.30      1.71 o 
  -6   2   1       19.66       28.21      1.15 o 
  -5   2   1      100.19      100.49      1.55 o 
  -4   2   1      738.40      810.87      6.79 o 
  -3   2   1      571.13      520.11      4.01 o 
  -2   2   1    25455.31    24689.01    206.40 o 
  -1   2   1     1723.97     1832.60     18.42 o 
   0   2   1       11.93       17.54      0.55 o 
   1   2   1      708.54      607.05      6.77 o 
   2   2   1     2567.61     2610.38     19.99 o 
   3   2   1      665.34      626.10      4.73 o 
   4   2   1      568.09      554.68      5.61 o 
   5   2   1      137.90      125.38      1.83 o 
   6   2   1       17.32       21.26      1.15 o 
   7   2   1       76.94       72.66      1.40 o 
   8   2   1       33.79       34.95      1.68 o 
   9   2   1      299.18      298.61      6.15 o 
  10   2   1       54.98       50.31      2.74 o 
  11   2   1        0.75        0.52      1.46 o 
  12   2   1        4.99        3.87      2.08 o 
  13   2   1        0.82        0.84      1.74 o 
  14   2   1        8.59        3.90      2.43 o 
 -14   3   1        1.53        3.73      2.25 o 
 -13   3   1        0.01       -2.61      1.80 o 
 -12   3   1        1.22        4.60      1.99 o 
 -11   3   1       21.71       19.90      2.59 o 
 -10   3   1       34.05       35.55      2.62 o 
  -9   3   1       39.10       40.50      1.90 o 
  -8   3   1        7.84        8.76      1.06 o 
  -7   3   1      152.90      145.67      2.53 o 
  -6   3   1       11.92       13.79      0.79 o 
  -5   3   1      830.97      855.03      7.40 o 
  -4   3   1        0.55        0.54      0.43 o 
  -3   3   1     1030.65     1028.78     11.51 o 
  -2   3   1      685.77      689.25      5.51 o 
  -1   3   1        6.22       10.04      0.64 o 
   0   3   1      116.21      122.51      1.27 o 
   1   3   1       27.88       30.30      0.88 o 
   2   3   1      150.97      158.12      2.17 o 
   3   3   1      122.83      113.50      1.42 o 
   4   3   1       13.31       16.97      0.64 o 
   5   3   1       99.51      110.91      1.43 o 
   6   3   1       52.17       52.40      1.21 o 
   7   3   1        3.52        3.79      0.60 o 
   8   3   1        9.26        9.32      1.20 o 
   9   3   1       45.49       49.60      2.08 o 
  10   3   1       20.31       19.39      1.95 o 
  11   3   1        2.29       -0.08      1.47 o 
  12   3   1        1.91        1.03      1.77 o 
  13   3   1        1.17       -0.34      1.87 o 
 -13   4   1        0.26        0.05      2.20 o 
 -12   4   1        0.67        1.23      1.94 o 
 -11   4   1        0.01       -0.64      2.24 o 
 -10   4   1       71.94       65.76      2.94 o 
  -9   4   1       10.24       11.52      1.40 o 
  -8   4   1      298.66      276.33      4.29 o 
  -7   4   1       46.10       47.70      1.59 o 
  -6   4   1       60.48       60.70      1.45 o 
  -5   4   1      114.18      108.38      1.66 o 
  -4   4   1     3534.55     3454.82     36.73 o 
  -3   4   1        6.95       10.25      0.61 o 
  -2   4   1      184.61      186.84      1.90 o 
  -1   4   1       15.89       18.29      0.60 o 
   0   4   1       39.68       42.07      1.01 o 
   1   4   1      124.40      115.54      1.46 o 
   2   4   1      225.12      219.43      2.66 o 
   3   4   1      166.11      149.33      2.15 o 
   4   4   1       44.80       48.30      0.95 o 
   5   4   1       70.19       65.73      1.40 o 
   6   4   1        2.54        1.85      0.51 o 
   7   4   1       92.44       80.49      1.65 o 
   8   4   1      210.92      192.38      5.31 o 
   9   4   1        9.05        9.80      1.32 o 
  10   4   1        0.60       -1.08      1.65 o 
  11   4   1        6.11        4.19      2.06 o 
  12   4   1        2.83        2.57      2.63 o 
  13   4   1        1.30       -0.91      4.95 o 
 -13   5   1        4.27        4.18      3.32 o 
 -12   5   1       12.43        7.96      2.38 o 
 -11   5   1        6.50        3.30      2.40 o 
 -10   5   1        0.13        0.35      1.67 o 
  -9   5   1        0.00       -0.12      1.08 o 
  -8   5   1        2.60        3.92      1.55 o 
  -7   5   1       72.44       74.72      2.76 o 
  -6   5   1      271.33      281.21      3.56 o 
  -5   5   1       16.43       17.66      1.03 o 
  -4   5   1      127.12      133.26      1.89 o 
  -3   5   1       96.46       91.53      1.45 o 
  -2   5   1      236.29      231.22      3.48 o 
  -1   5   1       64.28       76.36      1.28 o 
   0   5   1     1306.51     1300.67      9.47 o 
   1   5   1       46.55       42.57      0.94 o 
   2   5   1        0.42        0.32      0.33 o 
   3   5   1      104.45      108.32      1.93 o 
   4   5   1        9.60       11.45      1.00 o 
   5   5   1       18.63       23.23      1.10 o 
   6   5   1        8.74        8.42      0.88 o 
   7   5   1      211.50      207.27      3.74 o 
   8   5   1        6.71        7.00      1.23 o 
   9   5   1        4.63        1.57      0.88 o 
  10   5   1        3.00        3.16      1.90 o 
  11   5   1        0.23        1.79      2.12 o 
  12   5   1        1.10       -1.01      1.81 o 
 -12   6   1        0.74        1.08      2.18 o 
 -11   6   1        5.66        5.42      1.92 o 
 -10   6   1        1.12        0.45      1.59 o 
  -9   6   1        0.85        0.82      0.81 o 
  -8   6   1        0.17        0.42      1.12 o 
  -7   6   1      104.84      106.11      4.38 o 
  -6   6   1      425.97      383.89      5.73 o 
  -5   6   1        4.22        4.73      0.88 o 
  -4   6   1       59.49       53.09      1.58 o 
  -3   6   1       47.31       48.72      1.46 o 
  -2   6   1       96.73       95.15      1.70 o 
  -1   6   1       54.15       54.29      1.45 o 
   0   6   1        4.49        3.82      0.41 o 
   1   6   1      152.56      145.20      1.89 o 
   2   6   1        0.06       -0.34      0.42 o 
   3   6   1        1.64        1.97      0.55 o 
   4   6   1       13.72       15.44      0.99 o 
   5   6   1       39.84       47.35      1.47 o 
   6   6   1      362.92      360.15      4.37 o 
   7   6   1        9.84       10.56      1.18 o 
   8   6   1       36.84       35.51      2.00 o 
   9   6   1        4.19        2.47      1.42 o 
  10   6   1        2.25        1.80      1.85 o 
  11   6   1        0.06       -4.48      3.26 o 
  12   6   1        2.00        2.45      2.32 o 
 -11   7   1        5.15        5.31      1.99 o 
 -10   7   1       15.07       14.41      2.20 o 
  -9   7   1        0.99        1.23      1.42 o 
  -8   7   1        2.66        2.82      1.37 o 
  -7   7   1        4.06        1.66      1.23 o 
  -6   7   1        1.85        1.62      0.95 o 
  -5   7   1       19.25       19.97      1.65 o 
  -4   7   1       32.14       34.10      1.75 o 
  -3   7   1       16.69       17.31      1.67 o 
  -2   7   1       86.81       77.25      2.02 o 
  -1   7   1       12.91       12.17      1.10 o 
   0   7   1        3.89        2.54      1.05 o 
   1   7   1       17.47       19.57      1.13 o 
   2   7   1      197.59      186.27      2.55 o 
   3   7   1        0.57        1.81      0.53 o 
   4   7   1       61.72       56.06      1.64 o 
   5   7   1      133.43      144.60      2.57 o 
   6   7   1        0.14        0.96      0.92 o 
   7   7   1        0.64        2.48      1.52 o 
   8   7   1        3.20        4.42      1.15 o 
   9   7   1       13.69       11.81      1.60 o 
  10   7   1        1.16       -0.10      1.81 o 
  11   7   1        2.46        2.83      2.50 o 
 -10   8   1        0.05        1.31      1.75 o 
  -9   8   1        6.39        8.23      1.76 o 
  -8   8   1       31.94       27.01      2.51 o 
  -7   8   1       17.71       19.92      1.90 o 
  -6   8   1        0.05        1.55      1.12 o 
  -5   8   1       14.51       17.79      2.11 o 
  -4   8   1        0.49        1.19      1.02 o 
  -3   8   1        0.98        1.30      1.40 o 
  -2   8   1        0.72        0.33      0.62 o 
  -1   8   1       11.96       10.96      1.17 o 
   0   8   1        1.75        1.87      0.73 o 
   1   8   1      104.58      106.55      2.85 o 
   2   8   1       40.30       43.46      1.77 o 
   3   8   1        0.45       -0.50      0.81 o 
   4   8   1      113.78      119.17      3.64 o 
   5   8   1        2.57        3.57      1.02 o 
   6   8   1        3.99        2.94      1.47 o 
   7   8   1        2.74        2.31      1.31 o 
   8   8   1        0.27        0.20      1.00 o 
   9   8   1        3.20        3.54      1.36 o 
  10   8   1        4.09        2.59      2.08 o 
  -9   9   1        2.75        5.01      2.12 o 
  -8   9   1        7.91       12.19      2.08 o 
  -7   9   1       24.40       26.53      3.70 o 
  -6   9   1        1.36        2.64      1.46 o 
  -5   9   1        0.12        0.75      1.05 o 
  -4   9   1        7.56        3.95      1.37 o 
  -3   9   1       13.13       15.82      2.14 o 
  -2   9   1        0.94        1.11      0.56 o 
  -1   9   1        0.08        0.22      1.16 o 
   0   9   1        3.07        4.75      0.99 o 
   1   9   1        0.58        2.07      0.86 o 
   2   9   1        4.21        5.51      1.07 o 
   3   9   1        0.36        1.66      0.97 o 
   4   9   1        0.29        0.14      1.00 o 
   5   9   1       13.31       14.64      1.68 o 
   6   9   1        0.16        0.87      1.45 o 
   7   9   1        5.69        5.48      1.71 o 
   8   9   1        1.29        0.58      1.44 o 
  -7  10   1        0.87        3.96      2.24 o 
  -6  10   1        0.00       -0.75      1.50 o 
  -5  10   1       12.11       16.94      2.14 o 
  -4  10   1        0.26        1.19      1.29 o 
  -3  10   1        6.10        8.01      1.57 o 
  -2  10   1        6.59        3.08      1.09 o 
  -1  10   1        0.01        0.51      0.90 o 
   0  10   1        1.77        2.57      1.04 o 
   1  10   1       40.13       39.18      2.08 o 
   2  10   1        5.89        5.95      1.19 o 
   3  10   1        1.34        2.81      1.07 o 
   4  10   1        1.68        1.03      1.16 o 
   5  10   1        2.21        4.20      1.33 o 
   6  10   1        0.45        2.10      2.22 o 
  -4  11   1        0.19        0.60      2.12 o 
  -3  11   1        0.15        2.25      1.42 o 
  -2  11   1        1.02        3.97      1.85 o 
  -1  11   1        4.02        4.51      1.47 o 
   0  11   1        3.81        6.89      1.31 o 
   1  11   1        1.32        3.79      1.22 o 
   2  11   1        9.04        6.27      1.41 o 
   3  11   1        0.01        0.29      1.57 o 
 -14   0   2       14.91        9.08      3.04 o 
 -12   0   2      144.65      128.02      5.52 o 
 -10   0   2        1.54        1.54      2.40 o 
  -8   0   2        3.04        4.36      1.80 o 
  -6   0   2      269.98      313.38      5.43 o 
  -4   0   2      329.34      346.55      5.20 o 
  -2   0   2      529.30      568.87      8.71 o 
   0   0   2    11374.28    10862.04    149.96 o 
   2   0   2      249.62      216.72      3.99 o 
   4   0   2       21.23       23.05      1.86 o 
   6   0   2     1359.23     1419.79     21.96 o 
   8   0   2       28.56       31.37      2.85 o 
  10   0   2       84.49       82.70      6.09 o 
  12   0   2       36.38       35.12      4.32 o 
  14   0   2        1.71        0.17      4.01 o 
 -14   1   2        5.06        3.62      2.01 o 
 -13   1   2        0.06       -1.08      1.58 o 
 -12   1   2        0.23       -0.54      1.52 o 
 -11   1   2       10.75       11.91      1.89 o 
 -10   1   2       15.13       18.88      1.94 o 
  -9   1   2        1.67        3.53      1.38 o 
  -8   1   2        6.99        5.28      0.76 o 
  -7   1   2       22.09       23.23      1.06 o 
  -6   1   2        1.97        3.18      0.57 o 
  -5   1   2      105.21      107.67      1.79 o 
  -4   1   2      950.97      946.98      8.38 o 
  -3   1   2     2081.23     2065.33     20.98 o 
  -2   1   2       19.91       32.37      0.98 o 
  -1   1   2     2208.50     2128.86     21.57 o 
   0   1   2      811.00      668.34      6.39 o 
   1   1   2      280.21      284.81      3.08 o 
   2   1   2      619.18      582.12      5.24 o 
   3   1   2      825.04      817.06      6.69 o 
   4   1   2       13.82       15.94      0.67 o 
   5   1   2       45.44       45.95      1.29 o 
   6   1   2      614.07      632.50      7.10 o 
   7   1   2       63.44       60.58      2.18 o 
   8   1   2      144.72      148.84      3.80 o 
   9   1   2       10.39        8.63      1.57 o 
  10   1   2        2.37       -2.02      1.25 o 
  11   1   2       46.78       52.52      2.83 o 
  12   1   2        2.94        0.56      1.65 o 
  13   1   2        0.28        0.75      1.75 o 
  14   1   2        1.99       -0.03      1.98 o 
 -14   2   2       14.31       17.74      2.86 o 
 -13   2   2        8.06        8.01      2.32 o 
 -12   2   2       21.84       20.37      2.26 o 
 -11   2   2        0.22        0.16      1.39 o 
 -10   2   2      164.61      142.73      3.87 o 
  -9   2   2        1.47        2.01      1.33 o 
  -8   2   2        1.92       -0.34      0.68 o 
  -7   2   2      124.76      120.42      2.21 o 
  -6   2   2       34.80       41.41      1.31 o 
  -5   2   2       23.28       20.21      0.76 o 
  -4   2   2      188.45      214.86      2.37 o 
  -3   2   2      295.52      320.68      3.32 o 
  -2   2   2    18423.43    17949.08    177.41 o 
  -1   2   2     1278.81     1227.10     11.35 o 
   0   2   2      534.92      485.92      3.83 o 
   1   2   2     3587.08     3528.66     31.50 o 
   2   2   2      145.32      135.75      1.64 o 
   3   2   2      129.96      145.76      1.42 o 
   4   2   2     1339.06     1424.44      9.58 o 
   5   2   2      162.46      176.61      2.04 o 
   6   2   2        0.08        0.27      0.42 o 
   7   2   2        1.64        2.19      0.81 o 
   8   2   2       26.47       23.74      3.48 o 
   9   2   2        0.04        0.33      1.23 o 
  10   2   2       75.32       81.58      2.92 o 
  11   2   2        0.05        0.19      1.60 o 
  12   2   2        5.96        6.69      1.82 o 
  13   2   2        1.00        0.31      1.75 o 
 -14   3   2        0.17       -2.00      1.99 o 
 -13   3   2        4.25        5.59      2.12 o 
 -12   3   2        0.17       -0.33      1.69 o 
 -11   3   2        1.52        2.01      1.62 o 
 -10   3   2       23.29       25.48      3.08 o 
  -9   3   2        1.16       -1.66      0.97 o 
  -8   3   2      177.00      183.85      3.10 o 
  -7   3   2        9.77        9.56      1.00 o 
  -6   3   2        5.45        4.83      0.64 o 
  -5   3   2     1864.49     1885.40     15.05 o 
  -4   3   2     1398.15     1374.00     10.49 o 
  -3   3   2      660.69      754.87      6.48 o 
  -2   3   2     4688.61     4591.41     37.41 o 
  -1   3   2      668.31      648.15      5.14 o 
   0   3   2      246.03      224.13      2.01 o 
   1   3   2      354.96      358.28      4.22 o 
   2   3   2      133.47      144.68      1.80 o 
   3   3   2       71.63       74.63      1.32 o 
   4   3   2      601.32      630.62      4.71 o 
   5   3   2       28.84       35.80      0.90 o 
   6   3   2      401.07      403.08      4.40 o 
   7   3   2       97.11       97.81      1.75 o 
   8   3   2       22.98       24.42      1.47 o 
   9   3   2      101.11      111.48      2.79 o 
  10   3   2        0.18       -1.02      1.24 o 
  11   3   2       11.73        7.78      1.98 o 
  12   3   2        4.26        1.38      3.14 o 
  13   3   2        2.29       -0.17      2.31 o 
 -13   4   2        1.81        1.50      3.64 o 
 -12   4   2        3.63        3.77      2.19 o 
 -11   4   2        3.90        6.22      1.78 o 
 -10   4   2       12.05       17.11      2.07 o 
  -9   4   2        0.32       -1.04      0.87 o 
  -8   4   2       57.34       51.97      2.02 o 
  -7   4   2        3.24        4.21      0.86 o 
  -6   4   2       46.83       47.07      1.38 o 
  -5   4   2      318.99      296.61      3.19 o 
  -4   4   2     2666.48     2522.56     19.85 o 
  -3   4   2        4.97       10.13      0.98 o 
  -2   4   2      242.56      265.11      3.04 o 
  -1   4   2      886.47      870.75      6.45 o 
   0   4   2       70.63       72.47      1.11 o 
   1   4   2       18.58       19.99      0.89 o 
   2   4   2      366.13      388.08      4.41 o 
   3   4   2       21.32       20.21      0.79 o 
   4   4   2       83.49       82.20      1.37 o 
   5   4   2        8.46        9.91      0.78 o 
   6   4   2       83.53       82.82      1.41 o 
   7   4   2      257.32      263.45      3.19 o 
   8   4   2       64.93       71.39      2.51 o 
   9   4   2       10.87       13.04      1.55 o 
  10   4   2        5.08        4.13      2.12 o 
  11   4   2        5.38        4.52      2.04 o 
  12   4   2        1.85        2.28      2.03 o 
  13   4   2        0.00        1.48      3.22 o 
 -13   5   2        3.16        4.99      2.44 o 
 -12   5   2        0.00       -1.21      1.64 o 
 -11   5   2        6.58        6.45      2.01 o 
 -10   5   2        0.62        2.65      1.77 o 
  -9   5   2       23.82       21.54      2.57 o 
  -8   5   2        1.81        2.22      1.69 o 
  -7   5   2        0.07       -0.95      1.40 o 
  -6   5   2      135.89      123.18      2.25 o 
  -5   5   2       38.22       35.44      1.18 o 
  -4   5   2        7.47        8.76      0.85 o 
  -3   5   2       37.82       39.71      1.07 o 
  -2   5   2       33.50       38.10      0.89 o 
  -1   5   2      115.46      118.85      1.53 o 
   0   5   2      448.83      432.24      3.68 o 
   1   5   2      182.30      170.33      2.48 o 
   2   5   2       33.97       36.68      1.40 o 
   3   5   2       19.45       28.52      1.13 o 
   4   5   2      160.56      156.89      2.50 o 
   5   5   2        1.04       -0.23      0.49 o 
   6   5   2       32.15       34.15      1.22 o 
   7   5   2       98.02       98.50      3.35 o 
   8   5   2        0.06       -0.35      1.05 o 
   9   5   2        0.07       -0.05      1.28 o 
  10   5   2       28.73       29.12      3.04 o 
  11   5   2        2.60        1.61      2.21 o 
  12   5   2        2.37       -2.69      2.15 o 
 -12   6   2        1.54       -1.06      1.68 o 
 -11   6   2        3.28        2.76      1.91 o 
 -10   6   2        1.48        0.34      1.59 o 
  -9   6   2       41.30       43.13      2.59 o 
  -8   6   2        6.34        3.30      1.35 o 
  -7   6   2       24.76       22.46      2.08 o 
  -6   6   2      455.91      421.70      5.54 o 
  -5   6   2        6.27        5.06      1.02 o 
  -4   6   2       50.90       49.49      1.74 o 
  -3   6   2       10.35       10.62      1.06 o 
  -2   6   2       18.17       18.51      0.88 o 
  -1   6   2      131.24      136.17      1.87 o 
   0   6   2        1.92        0.88      0.47 o 
   1   6   2      260.65      245.24      2.82 o 
   2   6   2       29.61       29.54      1.05 o 
   3   6   2        2.12        3.56      0.72 o 
   4   6   2       18.59       20.40      1.26 o 
   5   6   2        9.37        7.72      1.12 o 
   6   6   2      225.68      220.54      3.21 o 
   7   6   2       55.86       55.63      1.91 o 
   8   6   2       12.09       13.33      1.57 o 
   9   6   2        0.05        0.29      1.28 o 
  10   6   2        2.92        5.47      3.60 o 
  11   6   2       13.55       10.78      2.32 o 
 -11   7   2       11.57        8.59      2.12 o 
 -10   7   2        8.81        8.79      2.62 o 
  -9   7   2       39.10       42.94      2.83 o 
  -8   7   2        2.27        3.02      1.41 o 
  -7   7   2        1.40        1.24      1.15 o 
  -6   7   2       50.58       53.15      2.07 o 
  -5   7   2      129.75      125.78      3.16 o 
  -4   7   2        4.26        3.44      0.98 o 
  -3   7   2        6.53        7.78      1.21 o 
  -2   7   2       26.82       30.83      1.59 o 
  -1   7   2        0.47        1.39      0.77 o 
   0   7   2       35.90       39.04      1.68 o 
   1   7   2        3.15        2.82      0.62 o 
   2   7   2        5.35        4.86      0.65 o 
   3   7   2      132.92      119.42      2.92 o 
   4   7   2        6.65        8.43      1.18 o 
   5   7   2      113.71      112.28      2.96 o 
   6   7   2        0.54        2.31      0.98 o 
   7   7   2       10.30        7.17      1.22 o 
   8   7   2        1.97        0.01      1.06 o 
   9   7   2        0.00       -0.10      1.34 o 
  10   7   2        0.02        0.96      1.90 o 
  11   7   2        0.25       -0.16      2.10 o 
 -10   8   2        0.00        1.84      1.73 o 
  -9   8   2       10.55       10.41      1.95 o 
  -8   8   2       29.06       26.55      2.43 o 
  -7   8   2        2.16        0.83      1.24 o 
  -6   8   2        0.74        0.58      1.09 o 
  -5   8   2        0.19        0.99      1.52 o 
  -4   8   2       22.45       24.87      1.87 o 
  -3   8   2        0.05        0.70      0.94 o 
  -2   8   2        6.18        2.04      0.86 o 
  -1   8   2        7.73        5.07      0.97 o 
   0   8   2        7.29        6.65      1.01 o 
   1   8   2       12.05       15.64      1.32 o 
   2   8   2       10.78       14.02      1.24 o 
   3   8   2       95.00       98.78      2.37 o 
   4   8   2      132.61      125.52      2.93 o 
   5   8   2       11.24       12.44      1.36 o 
   6   8   2        7.76        5.12      1.37 o 
   7   8   2        7.11        6.59      1.59 o 
   8   8   2        8.85        7.48      1.35 o 
   9   8   2        3.38        3.51      1.55 o 
  -9   9   2        0.01       -0.10      1.69 o 
  -8   9   2       17.28       19.98      2.73 o 
  -7   9   2        0.31        1.72      1.51 o 
  -6   9   2        0.00       -0.69      2.08 o 
  -5   9   2        4.86        3.92      1.24 o 
  -4   9   2        4.83        3.24      1.66 o 
  -3   9   2       13.63       10.11      1.39 o 
  -2   9   2        0.16        0.74      0.82 o 
  -1   9   2        0.28        1.29      0.90 o 
   0   9   2       20.40       18.39      2.37 o 
   1   9   2        7.71        8.49      1.19 o 
   2   9   2       46.86       47.32      2.02 o 
   3   9   2       10.95       10.66      1.32 o 
   4   9   2        1.90        0.30      1.31 o 
   5   9   2        0.00        0.51      1.09 o 
   6   9   2        0.17        0.44      1.47 o 
   7   9   2        6.84       13.05      2.02 o 
   8   9   2        0.05       -0.68      1.09 o 
  -7  10   2        3.45        2.29      2.18 o 
  -6  10   2        0.05        2.98      1.62 o 
  -5  10   2        1.87        2.10      1.36 o 
  -4  10   2        0.11        0.47      1.11 o 
  -3  10   2        4.30        4.53      1.77 o 
  -2  10   2        0.51        1.80      0.98 o 
  -1  10   2        6.39        6.23      1.39 o 
   0  10   2       10.39       10.33      1.50 o 
   1  10   2       21.80       25.97      1.79 o 
   2  10   2       55.51       57.40      2.28 o 
   3  10   2        9.84       12.10      1.36 o 
   4  10   2        0.00        2.30      1.21 o 
   5  10   2        0.76        0.48      1.61 o 
   6  10   2        0.45        1.58      2.49 o 
  -4  11   2        0.00        1.07      1.64 o 
  -3  11   2        0.14        0.35      1.06 o 
  -2  11   2        0.12        2.93      1.48 o 
  -1  11   2        3.98        2.10      1.36 o 
   0  11   2        1.92        3.73      1.27 o 
   1  11   2        0.05        1.13      1.23 o 
   2  11   2        3.90        4.39      1.44 o 
   3  11   2        1.06        2.20      1.64 o 
 -13   0   3        1.47        1.83      2.42 o 
 -11   0   3       28.08       27.78      3.33 o 
  -9   0   3       12.64        8.58      3.19 o 
  -7   0   3      330.23      325.14      5.44 o 
  -5   0   3      919.45      918.58     11.97 o 
  -3   0   3     2775.61     2981.77     41.72 o 
  -1   0   3     4559.42     4463.85     61.63 o 
   1   0   3     1510.27     1509.20     21.47 o 
   3   0   3      226.81      219.38      4.46 o 
   5   0   3      228.44      274.45      4.84 o 
   7   0   3      335.46      358.80      7.99 o 
   9   0   3       22.74       20.25      2.76 o 
  11   0   3       34.82       31.18      3.65 o 
  13   0   3        1.18        4.25      2.73 o 
 -14   1   3        0.18       -0.77      1.98 o 
 -13   1   3       16.00       14.13      2.26 o 
 -12   1   3       13.13       12.79      2.04 o 
 -11   1   3       17.42       15.65      1.94 o 
 -10   1   3       47.50       50.53      2.74 o 
  -9   1   3       27.59       30.19      2.11 o 
  -8   1   3        1.24        0.86      0.62 o 
  -7   1   3      282.94      286.40      3.67 o 
  -6   1   3      462.16      431.82      4.23 o 
  -5   1   3     1544.16     1572.95     14.87 o 
  -4   1   3      379.30      413.96      4.64 o 
  -3   1   3     1734.91     1895.44     17.34 o 
  -2   1   3      957.61      930.66      9.90 o 
  -1   1   3       69.98       67.77      1.41 o 
   0   1   3       11.77       12.15      0.63 o 
   1   1   3      680.01      669.75      7.19 o 
   2   1   3        2.22        1.92      0.38 o 
   3   1   3       32.95       28.58      0.94 o 
   4   1   3        5.75        9.75      0.76 o 
   5   1   3        5.82        7.34      0.59 o 
   6   1   3       39.22       29.59      1.07 o 
   7   1   3      308.09      318.17      4.60 o 
   8   1   3       20.70       26.02      1.97 o 
   9   1   3       55.08       57.68      2.53 o 
  10   1   3        0.16       -0.64      1.43 o 
  11   1   3        0.36        0.19      1.40 o 
  12   1   3        1.71        0.63      1.59 o 
  13   1   3        1.85        0.88      1.79 o 
 -14   2   3        2.74        0.46      2.15 o 
 -13   2   3        4.37        5.22      2.10 o 
 -12   2   3        0.01        0.95      1.74 o 
 -11   2   3        9.77       11.12      1.86 o 
 -10   2   3       19.44       23.17      2.08 o 
  -9   2   3       18.26       20.13      1.90 o 
  -8   2   3       45.03       49.71      1.64 o 
  -7   2   3        3.99        4.81      0.78 o 
  -6   2   3      203.07      223.32      2.89 o 
  -5   2   3      404.71      414.92      4.43 o 
  -4   2   3      563.91      638.13      8.46 o 
  -3   2   3     1133.45     1086.87     11.63 o 
  -2   2   3     1521.29     1609.76     14.97 o 
  -1   2   3      233.81      220.27      2.68 o 
   0   2   3      220.50      192.11      2.67 o 
   1   2   3      279.46      278.79      2.69 o 
   2   2   3     1014.56     1017.38      7.76 o 
   3   2   3      848.16      876.09      6.43 o 
   4   2   3      324.82      389.00      3.35 o 
   5   2   3        8.22        9.56      0.59 o 
   6   2   3       58.95       53.92      1.29 o 
   7   2   3       70.71       72.71      1.85 o 
   8   2   3       10.62       10.69      1.54 o 
   9   2   3        1.94        1.85      1.31 o 
  10   2   3       13.72       13.45      1.81 o 
  11   2   3        1.53        1.38      1.55 o 
  12   2   3        2.07        0.58      1.62 o 
  13   2   3        1.53        1.24      1.81 o 
 -14   3   3        1.69        0.84      2.08 o 
 -13   3   3        1.53        0.08      1.83 o 
 -12   3   3        0.00       -0.24      1.75 o 
 -11   3   3        6.02        1.69      1.59 o 
 -10   3   3        5.27        1.88      2.21 o 
  -9   3   3      321.87      308.84      4.77 o 
  -8   3   3      168.18      154.99      2.86 o 
  -7   3   3       28.98       28.32      1.49 o 
  -6   3   3        3.45        3.71      1.06 o 
  -5   3   3     1145.63     1241.17     11.27 o 
  -4   3   3      148.36      178.85      2.70 o 
  -3   3   3        0.97        1.06      0.39 o 
  -2   3   3      451.86      473.78      5.15 o 
  -1   3   3      982.45     1016.69      8.91 o 
   0   3   3       17.05       15.37      0.54 o 
   1   3   3      180.39      166.89      1.70 o 
   2   3   3       70.78       73.82      1.26 o 
   3   3   3      355.17      384.00      3.70 o 
   4   3   3      684.27      773.01      5.59 o 
   5   3   3       61.35       61.49      1.14 o 
   6   3   3      117.78      123.15      1.98 o 
   7   3   3       18.22       16.32      1.10 o 
   8   3   3       73.51       73.54      2.57 o 
   9   3   3        0.09        0.26      1.19 o 
  10   3   3        0.84        0.09      1.27 o 
  11   3   3        6.11        6.11      1.87 o 
  12   3   3        3.11        0.58      2.22 o 
  13   3   3        0.21       -0.09      2.47 o 
 -13   4   3        0.36        0.14      2.29 o 
 -12   4   3        0.30       -2.11      1.64 o 
 -11   4   3       16.55       15.90      2.23 o 
 -10   4   3        0.55        2.12      1.59 o 
  -9   4   3       87.14       87.15      2.49 o 
  -8   4   3       11.13       11.10      1.47 o 
  -7   4   3       18.68       19.52      1.31 o 
  -6   4   3       80.81       78.46      2.00 o 
  -5   4   3       78.93       88.57      3.46 o 
  -4   4   3     3476.28     3574.33     27.76 o 
  -3   4   3      284.52      299.87      3.49 o 
  -2   4   3       51.53       61.49      1.51 o 
  -1   4   3      340.35      315.01      3.73 o 
   0   4   3      193.54      228.31      2.22 o 
   1   4   3      436.21      439.33      3.73 o 
   2   4   3      814.73      865.97      7.29 o 
   3   4   3      410.11      403.55      4.13 o 
   4   4   3       35.10       45.01      1.27 o 
   5   4   3       85.18       79.09      1.30 o 
   6   4   3       23.76       23.99      0.89 o 
   7   4   3        1.33        0.19      0.58 o 
   8   4   3       76.32       67.70      2.78 o 
   9   4   3       31.74       36.03      2.62 o 
  10   4   3        0.70        0.95      1.95 o 
  11   4   3        5.00        5.15      2.13 o 
  12   4   3        4.77        5.26      2.27 o 
 -13   5   3       11.00       12.29      2.96 o 
 -12   5   3       22.78       19.93      7.81 o 
 -11   5   3        0.34       -0.72      1.83 o 
 -10   5   3        0.82        1.43      2.38 o 
  -9   5   3       26.39       26.45      2.39 o 
  -8   5   3       24.75       24.06      2.44 o 
  -7   5   3      900.50      882.41      9.76 o 
  -6   5   3       79.66       71.32      1.99 o 
  -5   5   3       23.84       25.36      1.27 o 
  -4   5   3      105.25      105.08      1.81 o 
  -3   5   3       95.35      106.58      1.96 o 
  -2   5   3       40.62       45.10      1.08 o 
  -1   5   3       79.54       84.35      1.43 o 
   0   5   3      113.77      109.17      1.44 o 
   1   5   3        0.01       -0.06      0.38 o 
   2   5   3       75.56       82.10      2.02 o 
   3   5   3        0.01        1.43      0.59 o 
   4   5   3      215.98      207.28      2.99 o 
   5   5   3      234.60      221.05      2.79 o 
   6   5   3        5.82        6.26      0.69 o 
   7   5   3       30.35       32.15      1.64 o 
   8   5   3        0.01        0.87      1.23 o 
   9   5   3        1.75       -0.10      1.35 o 
  10   5   3        0.72        0.96      1.42 o 
  11   5   3        4.77        4.47      3.91 o 
  12   5   3        6.39        6.09      2.58 o 
 -12   6   3        1.74        3.34      3.16 o 
 -11   6   3        4.37        5.55      1.83 o 
 -10   6   3        0.00       -0.95      1.42 o 
  -9   6   3        4.24        5.45      2.00 o 
  -8   6   3        1.38        3.15      1.32 o 
  -7   6   3       71.37       65.94      2.85 o 
  -6   6   3      244.62      230.27      3.88 o 
  -5   6   3       26.74       22.97      1.65 o 
  -4   6   3        8.33        9.83      1.04 o 
  -3   6   3       66.72       56.33      2.25 o 
  -2   6   3       12.50       15.20      0.89 o 
  -1   6   3       84.94       87.07      1.56 o 
   0   6   3        4.10        5.46      0.67 o 
   1   6   3       59.04       52.33      1.45 o 
   2   6   3        2.26        2.85      0.74 o 
   3   6   3       65.08       74.94      1.85 o 
   4   6   3       41.42       37.61      1.51 o 
   5   6   3      187.96      191.97      3.11 o 
   6   6   3        4.95        3.20      0.73 o 
   7   6   3        1.47        1.98      0.92 o 
   8   6   3        0.26        0.44      1.22 o 
   9   6   3        4.52        3.23      1.51 o 
  10   6   3        1.62        1.21      1.94 o 
  11   6   3        3.05        2.77      3.01 o 
 -11   7   3        1.01       -0.60      1.79 o 
 -10   7   3       19.73       23.59      4.23 o 
  -9   7   3       17.96       13.80      2.46 o 
  -8   7   3        0.30        0.79      1.31 o 
  -7   7   3       33.37       27.60      2.29 o 
  -6   7   3        8.43       11.61      1.33 o 
  -5   7   3        0.01       -0.45      1.38 o 
  -4   7   3        1.76        0.03      0.84 o 
  -3   7   3        4.43        2.08      0.95 o 
  -2   7   3        0.02        0.09      0.73 o 
  -1   7   3       60.05       52.60      2.36 o 
   0   7   3       50.57       53.58      1.52 o 
   1   7   3        0.45        1.08      0.64 o 
   2   7   3       88.68       80.28      1.70 o 
   3   7   3       35.90       37.61      1.67 o 
   4   7   3        0.36        0.11      0.73 o 
   5   7   3       18.26       17.31      1.48 o 
   6   7   3        0.51       -0.33      0.87 o 
   7   7   3       12.72       11.48      1.24 o 
   8   7   3       13.21       16.13      1.67 o 
   9   7   3        6.28        5.16      1.62 o 
  10   7   3        0.09        0.98      2.99 o 
 -10   8   3        0.58       -1.74      2.56 o 
  -9   8   3        9.13        8.28      1.80 o 
  -8   8   3       48.85       37.65      2.76 o 
  -7   8   3        4.30        1.63      1.29 o 
  -6   8   3        9.78       10.22      1.47 o 
  -5   8   3        3.37        3.95      1.16 o 
  -4   8   3        2.71        1.87      1.25 o 
  -3   8   3        4.65        3.96      1.12 o 
  -2   8   3        0.24        0.47      0.88 o 
  -1   8   3        4.92        3.58      0.92 o 
   0   8   3        3.42        5.60      0.98 o 
   1   8   3       17.69       16.14      1.30 o 
   2   8   3        7.75        8.47      1.08 o 
   3   8   3       17.61       21.88      1.19 o 
   4   8   3       76.17       79.20      2.92 o 
   5   8   3        4.54        5.14      1.11 o 
   6   8   3        1.06        1.13      1.24 o 
   7   8   3        0.34        1.04      1.23 o 
   8   8   3       10.77       10.95      1.55 o 
   9   8   3        0.19       -0.05      1.46 o 
  -9   9   3        1.97        4.42      3.84 o 
  -8   9   3        0.03        1.26      1.74 o 
  -7   9   3        8.59        6.78      1.83 o 
  -6   9   3        1.88        1.78      1.57 o 
  -5   9   3        0.01       -1.28      1.32 o 
  -4   9   3       30.23       30.25      2.64 o 
  -3   9   3        0.09       -0.81      1.02 o 
  -2   9   3        1.20        2.44      0.99 o 
  -1   9   3        2.81        1.61      1.00 o 
   0   9   3       25.70       27.04      1.96 o 
   1   9   3       37.20       35.86      1.90 o 
   2   9   3        7.49        8.77      1.96 o 
   3   9   3       22.45       26.64      1.84 o 
   4   9   3        1.40        1.28      0.89 o 
   5   9   3        0.12        1.56      1.19 o 
   6   9   3        0.00       -0.45      1.28 o 
   7   9   3        0.83        1.48      1.56 o 
   8   9   3        0.07        0.36      2.23 o 
  -7  10   3        0.37        1.87      2.17 o 
  -6  10   3        0.00       -1.32      1.37 o 
  -5  10   3        0.43        1.00      1.22 o 
  -4  10   3        4.72        5.54      1.31 o 
  -3  10   3        3.04        3.57      1.26 o 
  -2  10   3        2.14        2.27      1.06 o 
  -1  10   3        3.45        4.56      1.20 o 
   0  10   3        2.34        4.35      1.17 o 
   1  10   3        8.79        6.21      1.26 o 
   2  10   3       29.52       25.72      2.13 o 
   3  10   3        5.97        8.24      1.23 o 
   4  10   3        0.46        2.22      1.14 o 
   5  10   3        0.36        0.64      2.93 o 
   6  10   3        0.01       -0.69      1.80 o 
  -3  11   3        1.23        1.34      1.73 o 
  -2  11   3       22.23       27.67      3.63 o 
  -1  11   3        0.09        2.21      1.39 o 
   0  11   3       10.51       14.42      2.01 o 
   1  11   3        0.17       -0.37      1.52 o 
   2  11   3        0.25        1.08      1.28 o 
 -14   0   4        0.25        4.37      3.35 o 
 -12   0   4       83.41       78.70      8.28 o 
 -10   0   4       76.29       80.49      4.87 o 
  -8   0   4      570.00      549.02      8.16 o 
  -6   0   4      524.76      511.38      7.84 o 
  -4   0   4      163.68      187.60      4.40 o 
  -2   0   4     1756.15     1768.49     25.47 o 
   0   0   4     5411.78     5245.60     72.08 o 
   2   0   4     1757.09     1837.32     26.48 o 
   4   0   4      932.43     1004.26     15.76 o 
   6   0   4       50.71       46.04      2.13 o 
   8   0   4        0.78        3.27      1.96 o 
  10   0   4        1.86        3.40      2.16 o 
  12   0   4        6.07        8.30      2.74 o 
 -14   1   4        3.83        4.69      2.48 o 
 -13   1   4        7.21        6.54      2.06 o 
 -12   1   4       11.22        8.12      1.89 o 
 -11   1   4       32.53       34.02      2.53 o 
 -10   1   4       91.79       85.77      3.00 o 
  -9   1   4        0.02        0.23      1.29 o 
  -8   1   4        5.63        6.48      0.86 o 
  -7   1   4      211.67      194.50      2.53 o 
  -6   1   4      185.71      204.82      2.83 o 
  -5   1   4       29.35       23.80      1.41 o 
  -4   1   4     2562.21     2708.26     35.16 o 
  -3   1   4     1143.67     1064.93     10.27 o 
  -2   1   4        6.19        4.36      0.65 o 
  -1   1   4      424.54      403.02      4.85 o 
   0   1   4      342.30      318.17      3.99 o 
   1   1   4       72.02       73.48      1.54 o 
   2   1   4       45.59       55.55      1.40 o 
   3   1   4      585.05      556.35      5.93 o 
   4   1   4      372.12      389.35      4.64 o 
   5   1   4      203.07      206.34      3.52 o 
   6   1   4       49.82       54.87      1.57 o 
   7   1   4       17.58       17.05      1.27 o 
   8   1   4        0.29       -0.33      0.94 o 
   9   1   4        2.40        0.18      1.28 o 
  10   1   4        3.75        4.71      1.57 o 
  11   1   4        3.49        0.88      1.55 o 
  12   1   4        0.31       -0.29      1.73 o 
  13   1   4        0.02       -2.43      1.61 o 
 -14   2   4       10.15        5.36      2.25 o 
 -13   2   4        0.00       -0.37      2.02 o 
 -12   2   4        8.74        9.61      2.14 o 
 -11   2   4       53.15       51.58      2.94 o 
 -10   2   4       24.31       23.81      2.14 o 
  -9   2   4        0.45        0.51      1.26 o 
  -8   2   4       83.16       88.15      2.13 o 
  -7   2   4      157.96      167.67      3.23 o 
  -6   2   4      326.22      324.33      4.41 o 
  -5   2   4      143.01      147.43      2.92 o 
  -4   2   4       26.51       24.10      1.61 o 
  -3   2   4      683.16      666.16     12.89 o 
  -2   2   4     1842.52     1884.59     21.99 o 
  -1   2   4       91.33       96.95      1.54 o 
   0   2   4       26.95       32.22      0.87 o 
   1   2   4     1600.45     1592.20     14.90 o 
   2   2   4        0.43        0.30      0.31 o 
   3   2   4       32.37       38.69      1.03 o 
   4   2   4      873.17      911.82     13.43 o 
   5   2   4      683.25      706.96      7.48 o 
   6   2   4        2.08        3.84      0.63 o 
   7   2   4       10.39       15.85      1.36 o 
   8   2   4       44.23       39.25      2.05 o 
   9   2   4       68.08       65.96      3.08 o 
  10   2   4        7.37        9.38      1.81 o 
  11   2   4       11.47       14.81      1.99 o 
  12   2   4        4.05        2.66      1.69 o 
  13   2   4        2.16        0.26      1.86 o 
 -14   3   4        2.61        6.25      2.34 o 
 -13   3   4        4.24        5.49      2.03 o 
 -12   3   4        0.03        1.24      1.70 o 
 -11   3   4        4.87        5.27      1.76 o 
 -10   3   4        0.33        1.89      1.64 o 
  -9   3   4       14.58       14.51      1.40 o 
  -8   3   4        3.87        3.81      0.98 o 
  -7   3   4        3.10        7.21      2.79 o 
  -6   3   4       37.46       34.32      1.56 o 
  -5   3   4      359.05      389.47      4.95 o 
  -4   3   4       25.45       32.87      1.81 o 
  -3   3   4       23.32       28.05      1.26 o 
  -2   3   4      264.65      272.82      3.48 o 
  -1   3   4        4.34        3.27      0.48 o 
   0   3   4       44.43       45.76      1.05 o 
   1   3   4       14.68       19.98      0.69 o 
   2   3   4       97.33      109.14      1.51 o 
   3   3   4      188.82      175.72      2.07 o 
   4   3   4       12.05        9.46      0.59 o 
   5   3   4       41.44       42.26      0.98 o 
   6   3   4        7.41        7.59      0.87 o 
   7   3   4        0.80       -0.92      0.96 o 
   8   3   4       17.90       21.52      1.62 o 
   9   3   4        3.76        7.00      1.45 o 
  10   3   4       25.42       22.83      2.08 o 
  11   3   4        0.02        0.24      1.60 o 
  12   3   4        2.62        3.29      2.94 o 
 -13   4   4        0.84       -2.50      2.65 o 
 -12   4   4        8.87       10.63      2.11 o 
 -11   4   4       12.99       11.38      2.00 o 
 -10   4   4       32.68       30.48      2.56 o 
  -9   4   4        0.24       -0.49      0.99 o 
  -8   4   4        1.58        0.00      0.91 o 
  -7   4   4        6.84        6.82      1.22 o 
  -6   4   4       16.70       15.19      1.20 o 
  -5   4   4       43.59       44.42      1.83 o 
  -4   4   4       28.08       28.62      1.31 o 
  -3   4   4      691.50      702.73      6.98 o 
  -2   4   4       64.65       62.85      1.39 o 
  -1   4   4      546.61      502.79      4.75 o 
   0   4   4        5.27        7.22      0.51 o 
   1   4   4       15.72       14.16      0.59 o 
   2   4   4      436.97      450.88      4.48 o 
   3   4   4      129.69      136.45      1.80 o 
   4   4   4      110.67      111.44      1.57 o 
   5   4   4        0.66        0.46      0.52 o 
   6   4   4       45.40       40.63      1.25 o 
   7   4   4        0.38        0.12      0.96 o 
   8   4   4       22.84       21.64      2.86 o 
   9   4   4       14.50       18.91      2.62 o 
  10   4   4        0.48        0.54      2.00 o 
  11   4   4        5.79        5.91      2.35 o 
  12   4   4        2.09        2.37      2.00 o 
 -13   5   4        0.20       -0.65      2.15 o 
 -12   5   4        0.05        0.08      2.03 o 
 -11   5   4       18.33       20.88      3.33 o 
 -10   5   4        0.01        2.22      1.79 o 
  -9   5   4       12.32       12.86      2.49 o 
  -8   5   4       12.70       10.93      1.47 o 
  -7   5   4      159.22      176.60      5.90 o 
  -6   5   4       24.78       21.63      1.42 o 
  -5   5   4      120.44      117.13      2.29 o 
  -4   5   4       32.66       26.12      2.15 o 
  -3   5   4      128.64      134.28      2.81 o 
  -2   5   4       91.43       99.95      1.68 o 
  -1   5   4        6.17        6.08      0.56 o 
   0   5   4        2.63        4.45      0.49 o 
   1   5   4       34.82       32.93      0.99 o 
   2   5   4      138.85      151.68      3.21 o 
   3   5   4       14.36       14.15      1.23 o 
   4   5   4      125.26      126.02      2.76 o 
   5   5   4       11.03       11.24      0.75 o 
   6   5   4       25.94       22.73      1.03 o 
   7   5   4        0.00       -0.76      0.83 o 
   8   5   4        1.02        2.45      1.43 o 
   9   5   4       12.38        9.74      1.87 o 
  10   5   4       22.91       25.11      4.92 o 
  11   5   4       11.15        8.12      2.59 o 
 -12   6   4        8.48        7.32      2.15 o 
 -11   6   4        5.38        9.11      3.63 o 
 -10   6   4        5.49        0.45      3.02 o 
  -9   6   4        5.31        4.57      1.60 o 
  -8   6   4       26.10       22.65      2.37 o 
  -7   6   4        5.57        4.09      1.45 o 
  -6   6   4      375.58      345.83      5.36 o 
  -5   6   4       15.91       14.45      1.07 o 
  -4   6   4       17.87       18.00      1.14 o 
  -3   6   4       25.31       29.84      1.25 o 
  -2   6   4        0.78        1.16      0.52 o 
  -1   6   4      109.65      102.55      2.42 o 
   0   6   4      259.11      271.35      3.15 o 
   1   6   4        0.53        1.15      0.51 o 
   2   6   4        4.19        6.89      0.91 o 
   3   6   4       12.50       16.23      1.25 o 
   4   6   4        0.43        1.58      0.77 o 
   5   6   4       18.04       16.25      1.25 o 
   6   6   4      111.15      100.12      2.06 o 
   7   6   4        0.25        1.56      0.96 o 
   8   6   4        3.10        1.35      1.30 o 
   9   6   4        2.12        2.29      1.54 o 
  10   6   4        5.39       10.60      2.48 o 
  11   6   4        0.83       -0.93      2.11 o 
 -11   7   4        0.33        0.71      1.52 o 
 -10   7   4        0.89       -3.27      2.26 o 
  -9   7   4       78.87       74.28      3.36 o 
  -8   7   4       23.36       20.28      2.47 o 
  -7   7   4        0.09       -0.72      1.26 o 
  -6   7   4       66.77       61.50      2.24 o 
  -5   7   4       21.02       18.48      1.47 o 
  -4   7   4        3.44        2.75      0.93 o 
  -3   7   4       37.87       33.57      2.27 o 
  -2   7   4        0.02        0.41      0.81 o 
  -1   7   4       27.20       29.21      1.55 o 
   0   7   4        9.26        9.63      0.94 o 
   1   7   4        8.02        9.27      0.84 o 
   2   7   4      102.62      115.40      1.92 o 
   3   7   4       10.68        9.02      1.21 o 
   4   7   4        0.78        0.07      0.74 o 
   5   7   4       70.01       74.28      2.08 o 
   6   7   4        0.02        1.05      0.80 o 
   7   7   4       11.52       11.58      1.32 o 
   8   7   4        5.26        6.72      1.60 o 
   9   7   4        0.05        2.27      1.57 o 
  10   7   4        2.27        1.15      2.46 o 
 -10   8   4        3.03        3.29      2.30 o 
  -9   8   4       20.06       24.64      2.42 o 
  -8   8   4       52.55       44.13      3.45 o 
  -7   8   4        0.26        2.95      1.69 o 
  -6   8   4        2.74        3.79      1.27 o 
  -5   8   4        5.70        4.23      1.48 o 
  -4   8   4        2.50        1.57      1.10 o 
  -3   8   4        0.80        0.24      0.93 o 
  -2   8   4        5.12        5.39      1.09 o 
  -1   8   4        0.51        0.67      0.82 o 
   0   8   4        4.90        6.55      1.10 o 
   1   8   4        7.75        8.53      1.24 o 
   2   8   4       10.79       13.84      1.05 o 
   3   8   4        2.76        2.66      0.93 o 
   4   8   4       13.26       10.58      1.18 o 
   5   8   4       11.47       11.44      1.22 o 
   6   8   4        0.17       -0.16      1.18 o 
   7   8   4        7.14        5.81      1.65 o 
   8   8   4        1.99        0.53      1.38 o 
   9   8   4        0.05       -1.12      1.47 o 
  -9   9   4        0.73       -0.28      2.39 o 
  -8   9   4        0.27        3.70      1.99 o 
  -7   9   4        0.22        2.05      1.61 o 
  -6   9   4        2.84        2.59      1.44 o 
  -5   9   4        2.72        3.81      1.63 o 
  -4   9   4        1.94        0.49      1.23 o 
  -3   9   4       29.07       24.48      1.96 o 
  -2   9   4        0.61        1.97      0.83 o 
  -1   9   4        0.60        1.07      0.90 o 
   0   9   4       11.02       10.01      1.28 o 
   1   9   4       52.87       51.39      2.09 o 
   2   9   4        0.35        2.39      0.97 o 
   3   9   4       81.08       88.35      3.04 o 
   4   9   4        0.14        1.60      1.03 o 
   5   9   4        2.44        4.97      1.40 o 
   6   9   4       11.65       15.95      1.86 o 
   7   9   4        9.50        6.49      2.23 o 
  -6  10   4        0.06        0.85      2.08 o 
  -5  10   4        3.97        6.59      2.25 o 
  -4  10   4        8.08        5.49      1.78 o 
  -3  10   4        0.23        3.21      1.18 o 
  -2  10   4        0.46        1.76      1.08 o 
  -1  10   4        0.11        0.17      0.96 o 
   0  10   4        3.03        4.28      1.20 o 
   1  10   4       11.60       14.00      1.50 o 
   2  10   4        8.65        9.11      1.33 o 
   3  10   4        2.24        3.63      1.15 o 
   4  10   4        0.01        1.70      1.21 o 
   5  10   4        0.20       -0.75      2.78 o 
  -3  11   4        0.87        2.26      1.68 o 
  -2  11   4        6.27        4.98      1.52 o 
  -1  11   4       20.85       16.24      4.50 o 
   0  11   4        4.42        8.45      2.13 o 
   1  11   4       11.21       13.19      2.01 o 
 -13   0   5       74.75       80.72      5.77 o 
 -11   0   5       41.98       38.91      3.95 o 
  -9   0   5       72.99       76.27      3.98 o 
  -7   0   5      761.00      868.38     12.30 o 
  -5   0   5     1344.82     1324.22     22.77 o 
  -3   0   5      399.93      374.02      7.01 o 
  -1   0   5     4970.13     5132.94     70.97 o 
   1   0   5       78.16       74.05      2.39 o 
   3   0   5     3668.66     3774.12     53.14 o 
   5   0   5      117.01      107.72      5.99 o 
   7   0   5       14.80       17.41      1.87 o 
   9   0   5      170.50      186.66     10.49 o 
  11   0   5       16.80       14.63      4.31 o 
  13   0   5        0.00       -2.11      2.48 o 
 -14   1   5        0.24        3.14      2.18 o 
 -13   1   5       22.08       21.23      2.75 o 
 -12   1   5       26.29       29.51      2.54 o 
 -11   1   5       57.03       60.36      3.00 o 
 -10   1   5       13.17       10.66      1.76 o 
  -9   1   5        0.10        0.04      1.32 o 
  -8   1   5        3.26        5.18      1.30 o 
  -7   1   5       14.34       12.13      1.63 o 
  -6   1   5       62.90       66.29      3.03 o 
  -5   1   5      164.37      192.50      3.12 o 
  -4   1   5      151.27      164.03      2.69 o 
  -3   1   5      251.29      226.27      3.50 o 
  -2   1   5       45.58       49.75      1.45 o 
  -1   1   5     1447.72     1433.88     14.95 o 
   0   1   5       19.85       25.56      1.04 o 
   1   1   5     3499.47     3400.46     33.72 o 
   2   1   5      221.45      230.86      4.74 o 
   3   1   5      423.55      444.19      5.71 o 
   4   1   5      173.36      173.42      3.09 o 
   5   1   5      133.33      130.47      2.78 o 
   6   1   5       30.07       34.50      1.52 o 
   7   1   5       11.60       12.61      1.18 o 
   8   1   5      124.55      122.00      2.67 o 
   9   1   5        1.40        1.64      1.40 o 
  10   1   5       15.56       15.82      2.02 o 
  11   1   5        0.04        1.50      1.57 o 
  12   1   5        0.02       -0.48      1.55 o 
 -14   2   5        2.93        2.15      2.74 o 
 -13   2   5        2.56        3.52      2.49 o 
 -12   2   5       46.78       41.59      3.27 o 
 -11   2   5        1.06        0.77      1.70 o 
 -10   2   5       70.23       67.63      2.79 o 
  -9   2   5      116.59      119.31      3.45 o 
  -8   2   5       18.80       16.51      1.35 o 
  -7   2   5       39.89       43.13      1.77 o 
  -6   2   5       45.51       40.35      1.92 o 
  -5   2   5      286.67      314.12      4.75 o 
  -4   2   5      184.81      176.98      3.20 o 
  -3   2   5      310.74      285.87      4.74 o 
  -2   2   5      215.74      221.10      3.35 o 
  -1   2   5      849.05      835.99      9.26 o 
   0   2   5      597.39      579.91      6.76 o 
   1   2   5       44.36       33.27      1.05 o 
   2   2   5      851.84      864.86      7.92 o 
   3   2   5       32.28       33.17      0.95 o 
   4   2   5        9.52       11.82      0.63 o 
   5   2   5       18.05       16.78      0.93 o 
   6   2   5        0.13        1.46      0.67 o 
   7   2   5       27.66       33.95      1.62 o 
   8   2   5        0.68        1.93      1.05 o 
   9   2   5        3.72        1.44      1.39 o 
  10   2   5        2.10        3.74      1.57 o 
  11   2   5       17.99       16.72      2.07 o 
  12   2   5        2.90        1.68      1.73 o 
 -14   3   5        2.90        5.09      2.30 o 
 -13   3   5        0.76        1.76      2.00 o 
 -12   3   5        1.37        1.41      1.78 o 
 -11   3   5       19.45       18.17      2.34 o 
 -10   3   5        1.10       -2.05      1.41 o 
  -9   3   5       54.32       51.91      2.49 o 
  -8   3   5       12.31       13.59      1.94 o 
  -7   3   5       50.93       44.25      1.83 o 
  -6   3   5       94.64      107.30      2.48 o 
  -5   3   5      344.79      312.33      4.81 o 
  -4   3   5      125.54      137.53      3.26 o 
  -3   3   5      701.59      718.83      9.64 o 
  -2   3   5      117.92      126.52      2.44 o 
  -1   3   5       49.80       45.15      1.24 o 
   0   3   5      106.89      115.58      2.03 o 
   1   3   5      384.54      389.40      3.91 o 
   2   3   5      334.96      344.06      3.37 o 
   3   3   5      669.24      647.85      5.58 o 
   4   3   5        2.31        0.51      0.42 o 
   5   3   5      218.68      220.24      2.81 o 
   6   3   5        0.22        0.11      0.97 o 
   7   3   5       50.70       56.30      2.07 o 
   8   3   5       20.83       25.74      1.78 o 
   9   3   5       77.96       81.10      2.93 o 
  10   3   5       10.29        8.76      1.65 o 
  11   3   5        0.42       -1.78      3.43 o 
  12   3   5        6.53        6.91      2.67 o 
 -13   4   5        3.37        5.34      4.04 o 
 -12   4   5        2.17        2.63      2.61 o 
 -11   4   5       17.50       21.21      2.41 o 
 -10   4   5       16.02       13.42      2.56 o 
  -9   4   5        8.86        7.12      1.31 o 
  -8   4   5       21.64       22.55      1.86 o 
  -7   4   5        3.49        5.32      1.21 o 
  -6   4   5        0.24        1.05      0.86 o 
  -5   4   5      214.57      228.53      3.60 o 
  -4   4   5       28.61       30.77      1.54 o 
  -3   4   5       19.87       22.66      1.24 o 
  -2   4   5        3.18        4.08      0.62 o 
  -1   4   5        8.57       11.79      0.78 o 
   0   4   5        5.00        7.44      0.66 o 
   1   4   5      694.40      693.08      5.92 o 
   2   4   5      202.87      204.59      3.27 o 
   3   4   5      378.66      377.80      3.76 o 
   4   4   5       37.12       46.95      1.22 o 
   5   4   5       20.06       27.84      0.94 o 
   6   4   5        2.56        1.98      0.82 o 
   7   4   5       88.03       69.85      2.92 o 
   8   4   5       20.29       16.37      2.69 o 
   9   4   5        6.46        2.01      2.11 o 
  10   4   5        2.02        2.82      2.22 o 
  11   4   5       13.07       14.94      7.68 o 
  12   4   5        1.54        4.47      2.18 o 
 -13   5   5        0.71       -0.58      2.21 o 
 -12   5   5        6.02        8.60      2.66 o 
 -11   5   5        0.44       -1.24      1.88 o 
 -10   5   5        3.73        4.98      3.81 o 
  -9   5   5        5.98        3.04      1.76 o 
  -8   5   5        7.30        7.63      1.34 o 
  -7   5   5       40.54       35.45      2.52 o 
  -6   5   5       21.44       23.95      1.69 o 
  -5   5   5        0.04        0.56      0.68 o 
  -4   5   5        1.01        1.07      0.63 o 
  -3   5   5       11.65       13.74      1.14 o 
  -2   5   5        3.75        3.42      0.62 o 
  -1   5   5      444.68      440.17      5.40 o 
   0   5   5       22.82       19.75      1.22 o 
   1   5   5      158.94      171.60      2.48 o 
   2   5   5        1.94        6.95      0.81 o 
   3   5   5      372.39      374.97      4.54 o 
   4   5   5        8.51        7.43      0.91 o 
   5   5   5       85.79       75.23      1.64 o 
   6   5   5        9.43        9.14      1.08 o 
   7   5   5        3.19        4.23      1.19 o 
   8   5   5        2.86        0.87      1.08 o 
   9   5   5        0.16        1.55      3.53 o 
  10   5   5        5.89        2.87      1.78 o 
  11   5   5       23.30       30.07      3.60 o 
 -12   6   5        0.36        3.16      4.21 o 
 -11   6   5        0.62       -0.85      1.83 o 
 -10   6   5        4.16       11.04      3.86 o 
  -9   6   5       10.49        7.95      1.77 o 
  -8   6   5        2.54        1.15      1.95 o 
  -7   6   5        1.76        2.32      1.74 o 
  -6   6   5       34.49       28.47      1.61 o 
  -5   6   5       19.04       18.67      1.34 o 
  -4   6   5        1.30        1.26      0.64 o 
  -3   6   5       11.94       12.85      1.15 o 
  -2   6   5       43.42       42.08      1.41 o 
  -1   6   5       47.47       49.32      1.80 o 
   0   6   5      163.56      152.43      2.44 o 
   1   6   5       43.82       48.31      1.98 o 
   2   6   5       27.91       31.84      1.33 o 
   3   6   5       50.02       52.47      1.85 o 
   4   6   5        1.43        2.02      0.79 o 
   5   6   5        4.42        4.21      0.92 o 
   6   6   5        0.08       -0.17      0.70 o 
   7   6   5        3.91        7.82      1.31 o 
   8   6   5        0.01       -1.37      1.35 o 
   9   6   5        0.18       -0.06      1.50 o 
  10   6   5        2.98       -0.94      2.05 o 
 -11   7   5        6.73        6.58      3.45 o 
 -10   7   5        0.74        1.39      2.17 o 
  -9   7   5       28.12       25.91      2.48 o 
  -8   7   5       24.50       21.46      2.65 o 
  -7   7   5        2.42        4.92      1.50 o 
  -6   7   5        5.74        7.59      1.32 o 
  -5   7   5        6.71        3.20      0.95 o 
  -4   7   5        0.15        0.73      1.01 o 
  -3   7   5       37.64       47.09      2.34 o 
  -2   7   5       17.31       17.42      1.28 o 
  -1   7   5        0.45        0.48      0.51 o 
   0   7   5        0.34        1.39      0.73 o 
   1   7   5      120.46      120.17      2.33 o 
   2   7   5       26.00       23.28      1.11 o 
   3   7   5       25.87       25.06      1.78 o 
   4   7   5       33.25       34.26      1.88 o 
   5   7   5       13.74       14.78      1.36 o 
   6   7   5        0.95        2.24      0.92 o 
   7   7   5        0.04        0.58      1.03 o 
   8   7   5        1.42       -0.45      1.36 o 
   9   7   5        0.16        1.16      1.57 o 
 -10   8   5        1.74        1.45      2.33 o 
  -9   8   5        3.50        8.37      1.95 o 
  -8   8   5       56.26       39.03      3.35 o 
  -7   8   5       28.85       19.51      2.57 o 
  -6   8   5        7.97        5.10      1.28 o 
  -5   8   5        7.92        6.52      1.64 o 
  -4   8   5        5.43        4.19      1.21 o 
  -3   8   5        1.49        2.42      0.88 o 
  -2   8   5       29.73       37.15      2.06 o 
  -1   8   5       20.41       19.18      2.46 o 
   0   8   5        8.44       10.15      1.37 o 
   1   8   5        0.01       -1.03      0.80 o 
   2   8   5        1.24        1.70      0.79 o 
   3   8   5        6.45        7.74      1.12 o 
   4   8   5       10.34        9.41      1.16 o 
   5   8   5        3.01        1.59      0.88 o 
   6   8   5        6.73        5.65      1.35 o 
   7   8   5        3.26        1.88      2.03 o 
   8   8   5        0.32       -0.95      2.71 o 
  -8   9   5        0.24        1.18      2.14 o 
  -7   9   5        7.12        6.54      2.50 o 
  -6   9   5        0.00        1.13      2.26 o 
  -5   9   5        0.26        0.83      1.04 o 
  -4   9   5        0.28        0.61      0.85 o 
  -3   9   5        2.30        3.51      1.09 o 
  -2   9   5        1.78        0.03      1.52 o 
  -1   9   5        7.28        4.34      1.43 o 
   0   9   5       42.34       48.61      2.46 o 
   1   9   5        0.25        2.03      1.00 o 
   2   9   5        0.28        1.79      0.96 o 
   3   9   5       20.75       27.44      2.26 o 
   4   9   5        8.28       11.17      1.54 o 
   5   9   5        6.12        8.75      1.40 o 
   6   9   5        0.13        0.92      1.51 o 
   7   9   5        0.58       -2.40      2.98 o 
  -6  10   5        6.83        7.60      2.73 o 
  -5  10   5        2.09        4.81      1.84 o 
  -4  10   5        0.67        0.40      1.14 o 
  -3  10   5        1.48        0.72      1.09 o 
  -2  10   5        0.92        2.10      1.11 o 
  -1  10   5        5.83        6.11      1.36 o 
   0  10   5        2.57        3.03      1.58 o 
   1  10   5        2.46        4.01      1.16 o 
   2  10   5       33.93       35.26      1.99 o 
   3  10   5        0.63        1.48      1.45 o 
   4  10   5        0.56        5.16      1.60 o 
 -14   0   6       33.46       31.79      5.87 o 
 -12   0   6        3.45        7.63      2.67 o 
 -10   0   6       16.46       20.77      2.85 o 
  -8   0   6       13.38       12.22      2.41 o 
  -6   0   6       15.21       20.80      1.83 o 
  -4   0   6       34.29       29.24      2.04 o 
  -2   0   6      725.94      739.75     12.15 o 
   0   0   6        3.46        3.91      0.92 o 
   2   0   6       13.86       15.45      1.60 o 
   4   0   6        4.45        4.96      1.10 o 
   6   0   6        2.59        2.12      1.35 o 
   8   0   6       96.35       96.10      3.90 o 
  10   0   6       52.23       58.40      4.58 o 
  12   0   6       16.26       16.17      3.31 o 
 -14   1   6        0.23        3.99      2.23 o 
 -13   1   6        2.37        3.43      2.06 o 
 -12   1   6       16.95       17.29      2.45 o 
 -11   1   6       17.11       17.74      2.12 o 
 -10   1   6        1.71        2.69      1.44 o 
  -9   1   6        0.29       -0.99      1.26 o 
  -8   1   6        0.00        0.45      1.05 o 
  -7   1   6       95.28       89.76      3.83 o 
  -6   1   6      290.37      289.18      4.31 o 
  -5   1   6      747.73      729.50      8.02 o 
  -4   1   6       18.68       20.20      1.21 o 
  -3   1   6      173.42      183.97      5.20 o 
  -2   1   6      245.70      277.48      4.08 o 
  -1   1   6      257.84      249.58      3.74 o 
   0   1   6      721.35      681.71      7.98 o 
   1   1   6       28.32       35.28      1.30 o 
   2   1   6       30.04       35.45      1.54 o 
   3   1   6        2.79        3.29      0.69 o 
   4   1   6       39.96       42.61      1.61 o 
   5   1   6      245.50      237.56      4.11 o 
   6   1   6      102.26       99.28      2.70 o 
   7   1   6       41.14       43.80      1.94 o 
   8   1   6        2.80        2.33      1.01 o 
   9   1   6       10.45        9.00      1.83 o 
  10   1   6       26.49       27.08      2.44 o 
  11   1   6        2.63        1.95      1.66 o 
  12   1   6        4.47        4.46      1.83 o 
 -14   2   6        5.22        7.84      4.27 o 
 -13   2   6        0.01        2.50      1.95 o 
 -12   2   6        0.32        0.21      1.76 o 
 -11   2   6       12.45        9.49      2.09 o 
 -10   2   6        5.55        6.50      1.84 o 
  -9   2   6       64.89       66.77      2.70 o 
  -8   2   6       14.74       16.55      1.80 o 
  -7   2   6      233.15      228.05      4.45 o 
  -6   2   6       17.52       18.48      1.54 o 
  -5   2   6      131.73      154.16      2.86 o 
  -4   2   6       12.03       10.58      0.98 o 
  -3   2   6      369.68      404.97      7.70 o 
  -2   2   6      203.04      196.10      3.25 o 
  -1   2   6      587.32      558.16      6.80 o 
   0   2   6       16.64       23.51      1.11 o 
   1   2   6     2370.58     2398.35     24.44 o 
   2   2   6       38.80       33.45      1.31 o 
   3   2   6        1.56        0.16      0.41 o 
   4   2   6       91.22       84.02      1.83 o 
   5   2   6       18.70       21.95      1.50 o 
   6   2   6       35.07       37.59      1.80 o 
   7   2   6      172.00      164.46      3.05 o 
   8   2   6       67.66       77.95      2.97 o 
   9   2   6       51.84       45.74      2.45 o 
  10   2   6       23.01       17.12      2.08 o 
  11   2   6        3.13        2.98      1.72 o 
  12   2   6        1.63        1.35      1.82 o 
 -14   3   6       15.26       19.09      2.74 o 
 -13   3   6        2.09        3.00      2.00 o 
 -12   3   6        0.68        1.92      1.73 o 
 -11   3   6        2.91       -0.39      2.45 o 
 -10   3   6        7.54        7.32      1.88 o 
  -9   3   6        0.06       -1.01      1.14 o 
  -8   3   6       56.56       50.96      2.20 o 
  -7   3   6       43.96       41.24      1.98 o 
  -6   3   6        3.64        4.68      1.35 o 
  -5   3   6       93.01       79.68      2.39 o 
  -4   3   6       19.73       21.80      1.66 o 
  -3   3   6        8.66       10.69      1.18 o 
  -2   3   6       12.21       20.44      1.24 o 
  -1   3   6       21.74       19.37      1.21 o 
   0   3   6       55.88       59.27      1.63 o 
   1   3   6       78.34       76.17      1.93 o 
   2   3   6        0.65        0.04      0.39 o 
   3   3   6       52.55       49.46      1.46 o 
   4   3   6        3.48        4.35      0.60 o 
   5   3   6        2.62        3.57      0.80 o 
   6   3   6      108.62      107.35      2.49 o 
   7   3   6        0.08        0.16      0.78 o 
   8   3   6       11.17       14.71      1.49 o 
   9   3   6       34.15       35.11      2.20 o 
  10   3   6        1.79       -0.46      1.40 o 
  11   3   6        1.04       -0.75      1.92 o 
  12   3   6        2.61        1.67      2.48 o 
 -13   4   6        0.46        6.42      2.11 o 
 -12   4   6        8.03        4.69      1.82 o 
 -11   4   6        1.50        0.11      1.53 o 
 -10   4   6        0.96        1.44      1.55 o 
  -9   4   6        2.64        2.46      1.10 o 
  -8   4   6        0.42        1.43      1.86 o 
  -7   4   6        0.25        0.23      0.88 o 
  -6   4   6       29.34       25.05      1.78 o 
  -5   4   6        0.04       -0.57      1.00 o 
  -4   4   6       17.65       22.65      1.73 o 
  -3   4   6        7.16        6.23      1.18 o 
  -2   4   6       10.49       10.94      0.96 o 
  -1   4   6      658.70      651.47      7.18 o 
   0   4   6      742.87      732.63      7.40 o 
   1   4   6      158.51      151.00      2.71 o 
   2   4   6       75.19       69.13      1.56 o 
   3   4   6        5.80        7.14      0.67 o 
   4   4   6       42.40       40.61      1.22 o 
   5   4   6       17.04       21.10      1.12 o 
   6   4   6       32.11       36.19      1.64 o 
   7   4   6       46.39       46.03      3.35 o 
   8   4   6        9.55       10.63      2.75 o 
   9   4   6        0.22        2.17      1.39 o 
  10   4   6       13.56       14.57      3.04 o 
  11   4   6        0.21        0.89      2.02 o 
 -13   5   6        5.84        6.00      2.79 o 
 -12   5   6        0.09       -1.54      2.16 o 
 -11   5   6        6.25        5.52      2.31 o 
 -10   5   6       10.43        8.72      2.27 o 
  -9   5   6        0.06        1.52      1.01 o 
  -8   5   6        3.98        2.16      1.56 o 
  -7   5   6        7.56        3.88      1.16 o 
  -6   5   6        1.15       -0.15      1.07 o 
  -5   5   6       36.72       35.74      1.71 o 
  -4   5   6       10.83        9.35      1.00 o 
  -3   5   6        8.41       10.21      1.08 o 
  -2   5   6       12.63       13.54      1.02 o 
  -1   5   6       11.91       12.01      0.93 o 
   0   5   6       97.80      101.24      1.95 o 
   1   5   6       41.39       38.54      1.21 o 
   2   5   6        3.29        3.31      0.78 o 
   3   5   6        2.91        2.56      0.94 o 
   4   5   6       17.93       20.22      1.27 o 
   5   5   6        0.48       -0.43      0.84 o 
   6   5   6        0.14        0.84      1.13 o 
   7   5   6        4.40        3.26      1.37 o 
   8   5   6        0.06       -0.36      1.29 o 
   9   5   6        4.18        5.76      1.72 o 
  10   5   6        0.08        1.42      1.99 o 
  11   5   6        0.02        0.47      2.73 o 
 -12   6   6        0.03        1.69      2.29 o 
 -11   6   6        3.92        6.55      3.95 o 
 -10   6   6        8.08        5.79      2.57 o 
  -9   6   6       42.82       40.64      2.88 o 
  -8   6   6       13.63        8.88      1.95 o 
  -7   6   6       49.20       48.11      2.27 o 
  -6   6   6        0.28        0.09      0.89 o 
  -5   6   6       59.75       58.74      2.38 o 
  -4   6   6        2.75        3.16      0.77 o 
  -3   6   6       11.19        9.81      1.19 o 
  -2   6   6      155.66      161.41      2.78 o 
  -1   6   6       29.08       32.18      1.60 o 
   0   6   6        4.76        7.07      1.08 o 
   1   6   6       30.85       35.34      2.28 o 
   2   6   6       24.76       28.95      1.50 o 
   3   6   6       18.89       16.18      1.22 o 
   4   6   6       27.36       24.98      1.41 o 
   5   6   6       70.75       65.61      2.09 o 
   6   6   6        0.31        0.03      0.79 o 
   7   6   6        0.02       -1.46      1.03 o 
   8   6   6        2.25        1.88      1.77 o 
   9   6   6        0.05        0.91      1.92 o 
  10   6   6       11.65        9.32      2.57 o 
 -11   7   6        7.70       14.03      3.65 o 
 -10   7   6        2.00        0.34      2.21 o 
  -9   7   6       27.43       26.20      2.50 o 
  -8   7   6        0.23       -1.38      1.60 o 
  -7   7   6        8.03        5.62      1.60 o 
  -6   7   6        0.09        0.42      1.41 o 
  -5   7   6        3.27        2.32      1.15 o 
  -4   7   6        4.38        3.74      1.37 o 
  -3   7   6       20.12       16.85      1.30 o 
  -2   7   6        3.26        3.01      1.04 o 
  -1   7   6       49.25       52.26      2.04 o 
   0   7   6        8.09        5.32      0.93 o 
   1   7   6       42.52       46.61      2.58 o 
   2   7   6       12.90       14.35      1.13 o 
   3   7   6       35.70       40.28      1.74 o 
   4   7   6        3.36        4.33      1.00 o 
   5   7   6        9.15        9.72      1.23 o 
   6   7   6        2.34        1.50      1.18 o 
   7   7   6        0.30        0.47      1.12 o 
   8   7   6        0.42        0.39      1.48 o 
   9   7   6        8.88       14.40      2.56 o 
 -10   8   6        0.25        0.50      3.92 o 
  -9   8   6        2.25        0.82      2.60 o 
  -8   8   6        0.25        0.87      1.75 o 
  -7   8   6       15.16       12.32      2.13 o 
  -6   8   6       10.83        6.84      1.49 o 
  -5   8   6        0.21       -0.11      0.98 o 
  -4   8   6       35.24       27.41      2.04 o 
  -3   8   6       50.39       54.18      2.51 o 
  -2   8   6       16.96       13.88      1.53 o 
  -1   8   6       21.78       26.91      2.27 o 
   0   8   6       90.02      101.33      4.67 o 
   1   8   6       13.34       13.25      1.29 o 
   2   8   6        2.59        3.86      0.91 o 
   3   8   6        1.57        0.72      1.00 o 
   4   8   6        0.00        1.24      0.84 o 
   5   8   6        2.30        5.24      1.11 o 
   6   8   6        1.76        0.64      1.48 o 
   7   8   6        0.07        0.88      1.54 o 
   8   8   6        0.07       -1.72      2.99 o 
  -8   9   6       15.86       15.46      2.59 o 
  -7   9   6        1.35        0.67      2.22 o 
  -6   9   6        0.08       -0.09      1.56 o 
  -5   9   6       15.66       16.24      1.75 o 
  -4   9   6        2.46        1.58      0.95 o 
  -3   9   6        4.71        2.57      1.89 o 
  -2   9   6        0.14        1.36      1.00 o 
  -1   9   6        0.43        1.92      1.02 o 
   0   9   6        1.38        1.24      1.16 o 
   1   9   6       18.60       22.01      1.82 o 
   2   9   6        8.59        9.32      1.82 o 
   3   9   6       24.90       27.23      2.32 o 
   4   9   6       14.01       14.15      1.71 o 
   5   9   6        4.00        4.77      1.23 o 
   6   9   6        4.73        8.50      3.58 o 
  -6  10   6        0.15        1.21      2.18 o 
  -5  10   6        3.40        4.38      1.72 o 
  -4  10   6        4.61        6.25      1.67 o 
  -3  10   6        3.90        5.03      1.64 o 
  -2  10   6        2.51        3.47      1.24 o 
  -1  10   6        1.00        2.10      1.52 o 
   0  10   6        1.25        3.27      1.22 o 
   1  10   6        0.91        3.08      1.29 o 
   2  10   6       15.26       19.55      2.15 o 
   3  10   6       12.09       13.56      2.23 o 
   4  10   6        8.94        6.42      1.85 o 
 -13   0   7        4.46       -4.34      3.23 o 
 -11   0   7        1.32        3.43      2.57 o 
  -9   0   7       63.93       56.32      3.64 o 
  -7   0   7       58.72       79.54      4.21 o 
  -5   0   7      129.27      128.26      4.18 o 
  -3   0   7     1198.28     1328.03     20.65 o 
  -1   0   7     1715.30     1872.50     27.76 o 
   1   0   7       33.53       25.16      1.71 o 
   3   0   7       17.02       13.44      1.67 o 
   5   0   7      235.42      219.46      5.80 o 
   7   0   7      228.67      221.58      6.29 o 
   9   0   7       65.78       66.70      3.48 o 
  11   0   7        3.90        7.97      2.68 o 
 -14   1   7        1.01        2.13      2.09 o 
 -13   1   7       17.75       18.17      2.68 o 
 -12   1   7        2.55        4.49      1.95 o 
 -11   1   7        0.35        1.09      1.71 o 
 -10   1   7        3.17        3.83      1.51 o 
  -9   1   7       27.49       26.36      2.17 o 
  -8   1   7        1.40        0.12      1.13 o 
  -7   1   7      212.02      205.40      4.21 o 
  -6   1   7       51.10       42.38      1.90 o 
  -5   1   7      146.71      136.35      2.77 o 
  -4   1   7      229.84      245.92      4.13 o 
  -3   1   7      337.86      327.95      6.48 o 
  -2   1   7      390.93      414.19      5.63 o 
  -1   1   7      762.85      801.99      9.38 o 
   0   1   7       19.14       16.78      1.16 o 
   1   1   7      295.60      308.16      4.54 o 
   2   1   7      109.18       98.49      3.04 o 
   3   1   7       49.83       58.41      1.86 o 
   4   1   7       10.70        9.67      1.10 o 
   5   1   7      218.01      211.05      4.00 o 
   6   1   7       19.41       19.31      1.68 o 
   7   1   7      359.91      358.15      5.99 o 
   8   1   7       40.86       42.64      2.01 o 
   9   1   7       12.80       17.59      1.56 o 
  10   1   7        1.82        1.25      1.21 o 
  11   1   7        0.19       -2.18      1.65 o 
  12   1   7        0.00       -0.38      1.69 o 
 -14   2   7        0.75        3.67      2.08 o 
 -13   2   7       19.02       23.94      3.48 o 
 -12   2   7        2.69        3.22      1.90 o 
 -11   2   7        0.26        1.92      1.72 o 
 -10   2   7        3.49        3.38      1.65 o 
  -9   2   7       19.99       24.33      2.43 o 
  -8   2   7        3.10        1.71      1.65 o 
  -7   2   7       26.86       24.36      1.94 o 
  -6   2   7        1.63        0.88      0.97 o 
  -5   2   7      112.91      125.81      2.69 o 
  -4   2   7        7.41        6.56      0.89 o 
  -3   2   7     1104.23     1055.46     12.00 o 
  -2   2   7      318.94      302.22      4.53 o 
  -1   2   7      359.47      361.07      5.08 o 
   0   2   7      135.29      135.40      2.70 o 
   1   2   7       47.13       44.23      1.55 o 
   2   2   7       43.06       46.67      1.63 o 
   3   2   7       86.62       76.15      2.65 o 
   4   2   7       46.10       49.19      1.86 o 
   5   2   7      158.25      162.31      3.45 o 
   6   2   7      269.01      274.08      4.87 o 
   7   2   7      108.34      113.68      2.83 o 
   8   2   7        4.58        6.57      1.15 o 
   9   2   7       19.61       23.62      1.93 o 
  10   2   7       19.96       19.96      2.04 o 
  11   2   7        1.01       -0.15      1.59 o 
 -13   3   7        2.97        4.31      2.16 o 
 -12   3   7        2.82        1.61      2.18 o 
 -11   3   7        2.01        1.97      1.76 o 
 -10   3   7        0.49        0.52      1.50 o 
  -9   3   7       38.61       38.87      2.19 o 
  -8   3   7       21.28       20.46      1.78 o 
  -7   3   7       14.96       14.39      1.99 o 
  -6   3   7      144.82      152.40      4.02 o 
  -5   3   7        0.18       -0.27      0.98 o 
  -4   3   7       59.74       64.49      2.45 o 
  -3   3   7      507.60      460.10      8.88 o 
  -2   3   7      199.44      182.13      3.56 o 
  -1   3   7      619.40      604.93      7.53 o 
   0   3   7       14.47       20.12      1.29 o 
   1   3   7       38.80       48.05      1.86 o 
   2   3   7        0.00        0.07      0.51 o 
   3   3   7       66.32       64.18      1.56 o 
   4   3   7        1.08        0.61      0.64 o 
   5   3   7       98.26      104.36      4.08 o 
   6   3   7       91.19       82.92      2.57 o 
   7   3   7       10.51       10.11      1.45 o 
   8   3   7        0.76        0.38      0.92 o 
   9   3   7        8.04        5.85      1.37 o 
  10   3   7        0.59        0.95      1.58 o 
  11   3   7        0.18       -0.17      2.20 o 
 -13   4   7        6.30       11.99      3.41 o 
 -12   4   7        0.01        1.37      1.61 o 
 -11   4   7       59.93       51.59      3.47 o 
 -10   4   7       19.44       17.91      4.04 o 
  -9   4   7       12.79        8.45      1.48 o 
  -8   4   7        3.72        5.33      1.35 o 
  -7   4   7        1.79        2.97      1.22 o 
  -6   4   7        7.16        6.04      1.44 o 
  -5   4   7        0.79        2.94      1.15 o 
  -4   4   7      107.20      101.19      3.75 o 
  -3   4   7        7.68        7.88      1.18 o 
  -2   4   7       13.37       16.06      1.40 o 
  -1   4   7      119.94      129.34      3.00 o 
   0   4   7       32.51       36.43      1.92 o 
   1   4   7      103.07      107.04      2.26 o 
   2   4   7        2.38        3.66      0.68 o 
   3   4   7       47.01       50.25      1.46 o 
   4   4   7        3.11        2.06      0.89 o 
   5   4   7       33.87       33.82      2.20 o 
   6   4   7        4.52        1.67      2.20 o 
   7   4   7        5.74       10.79      2.18 o 
   8   4   7      102.03      100.74      3.78 o 
   9   4   7       13.06       12.04      2.06 o 
  10   4   7        9.17       10.22      2.77 o 
  11   4   7        1.96        1.02      2.13 o 
 -12   5   7        0.08        0.26      1.97 o 
 -11   5   7        5.04        7.62      1.76 o 
 -10   5   7        0.85        0.87      1.80 o 
  -9   5   7        4.17        3.32      1.46 o 
  -8   5   7        5.85        8.28      1.42 o 
  -7   5   7       11.56       11.26      1.49 o 
  -6   5   7        9.70        7.89      1.27 o 
  -5   5   7       20.21       17.37      1.57 o 
  -4   5   7       29.81       34.07      2.01 o 
  -3   5   7       62.43       58.39      2.31 o 
  -2   5   7        7.99        9.11      0.98 o 
  -1   5   7      147.87      132.79      2.43 o 
   0   5   7        4.91        5.39      0.90 o 
   1   5   7       10.28       10.10      1.01 o 
   2   5   7       59.65       58.12      1.95 o 
   3   5   7        0.28       -0.20      0.86 o 
   4   5   7       63.77       61.67      3.00 o 
   5   5   7        0.23       -0.73      1.16 o 
   6   5   7        0.13       -0.05      1.15 o 
   7   5   7        0.12        1.57      1.35 o 
   8   5   7        7.60        5.19      1.55 o 
   9   5   7        0.95        1.21      1.12 o 
  10   5   7        0.99       -0.53      2.31 o 
 -12   6   7        0.13       -3.88      1.94 o 
 -11   6   7        1.13        5.67      3.84 o 
 -10   6   7        8.18       10.77      3.01 o 
  -9   6   7        3.35        2.26      1.50 o 
  -8   6   7        3.82        0.94      1.31 o 
  -7   6   7        2.71        2.19      1.52 o 
  -6   6   7       36.44       37.05      2.06 o 
  -5   6   7       19.95       22.50      1.75 o 
  -4   6   7        4.73        6.64      1.61 o 
  -3   6   7      216.23      201.01      3.37 o 
  -2   6   7      146.38      148.60      3.27 o 
  -1   6   7       33.50       34.38      2.02 o 
   0   6   7       88.82       91.17      2.46 o 
   1   6   7        7.64       11.76      1.25 o 
   2   6   7       28.99       31.95      1.76 o 
   3   6   7        5.37       10.02      1.25 o 
   4   6   7        0.04       -0.50      0.87 o 
   5   6   7        8.39        8.02      1.52 o 
   6   6   7        1.80        4.00      1.57 o 
   7   6   7        1.24        0.17      1.32 o 
   8   6   7        0.69        1.42      1.45 o 
   9   6   7       11.15       14.16      2.18 o 
 -11   7   7        0.73        6.33      4.08 o 
 -10   7   7        4.96        6.14      2.74 o 
  -9   7   7        0.73        3.94      1.75 o 
  -8   7   7        0.04        0.15      1.46 o 
  -7   7   7        1.04        2.28      1.50 o 
  -6   7   7       13.35       11.60      1.55 o 
  -5   7   7       15.33       14.11      1.81 o 
  -4   7   7        0.34        0.50      0.78 o 
  -3   7   7       19.66       19.01      1.43 o 
  -2   7   7      107.32      103.36      2.66 o 
  -1   7   7       36.01       41.71      2.44 o 
   0   7   7       11.12       13.27      1.26 o 
   1   7   7       88.02       87.45      2.35 o 
   2   7   7      102.65      109.38      5.28 o 
   3   7   7       11.96       15.21      1.31 o 
   4   7   7       16.19       15.87      1.32 o 
   5   7   7        2.12        1.30      1.15 o 
   6   7   7        3.52        6.59      1.38 o 
   7   7   7        0.00       -0.24      1.29 o 
   8   7   7        0.56        0.67      1.40 o 
  -9   8   7        6.43        7.79      2.18 o 
  -8   8   7        5.44        3.20      1.74 o 
  -7   8   7        0.04        2.34      2.59 o 
  -6   8   7        2.90        1.02      1.22 o 
  -5   8   7        0.10       -0.63      1.22 o 
  -4   8   7        0.04       -0.29      1.33 o 
  -3   8   7        0.27        0.62      1.19 o 
  -2   8   7        0.11       -0.69      1.09 o 
  -1   8   7        5.31        3.44      1.71 o 
   0   8   7       96.08      100.49      2.58 o 
   1   8   7       21.26       17.30      1.46 o 
   2   8   7       56.87       53.88      2.11 o 
   3   8   7       73.65       78.10      2.61 o 
   4   8   7        6.82        5.52      1.21 o 
   5   8   7        0.25        3.36      1.99 o 
   6   8   7        0.11       -0.28      1.32 o 
   7   8   7        4.39        4.32      2.04 o 
  -8   9   7        1.19        3.31      2.77 o 
  -7   9   7        3.51        3.91      1.60 o 
  -6   9   7        0.26        1.80      2.26 o 
  -5   9   7        2.18        0.26      1.93 o 
  -4   9   7        0.73        1.86      1.01 o 
  -3   9   7        0.20        0.83      1.15 o 
  -2   9   7        3.11        0.87      1.03 o 
  -1   9   7        1.39        0.92      1.23 o 
   0   9   7       17.60       16.75      1.77 o 
   1   9   7        1.28        3.06      1.20 o 
   2   9   7        0.01        1.49      1.10 o 
   3   9   7        0.90        3.43      1.31 o 
   4   9   7       11.12       12.29      1.64 o 
   5   9   7        3.43        5.78      2.08 o 
  -5  10   7        0.05       -1.39      1.70 o 
  -4  10   7        1.31       -0.13      1.42 o 
  -3  10   7        0.14        3.69      1.56 o 
  -2  10   7        0.11        2.03      1.59 o 
  -1  10   7        3.67        5.57      1.31 o 
   0  10   7        2.87        1.42      2.09 o 
   1  10   7       10.97       14.64      1.96 o 
   2  10   7       21.23       23.07      2.21 o 
 -14   0   8        0.05        1.91      3.57 o 
 -12   0   8        1.95       -0.44      3.12 o 
 -10   0   8        0.13        0.08      1.94 o 
  -8   0   8      238.07      249.55      7.19 o 
  -6   0   8       10.89        6.33      1.84 o 
  -4   0   8     1343.40     1390.86     22.00 o 
  -2   0   8      621.43      638.47     11.40 o 
   0   0   8      320.32      323.92      6.92 o 
   2   0   8      347.80      347.03     13.49 o 
   4   0   8     1353.86     1278.58     20.77 o 
   6   0   8      183.98      174.43      8.86 o 
   8   0   8       19.61       19.66      2.29 o 
  10   0   8        5.38        5.37      1.82 o 
 -14   1   8        0.34        3.29      2.60 o 
 -13   1   8        0.05       -0.17      1.76 o 
 -12   1   8        0.61        0.91      1.81 o 
 -11   1   8        6.99        8.31      2.06 o 
 -10   1   8        0.44        2.08      1.62 o 
  -9   1   8       11.64       12.10      2.17 o 
  -8   1   8       26.58       25.58      2.37 o 
  -7   1   8      123.37      124.70      3.42 o 
  -6   1   8       90.36       93.29      2.55 o 
  -5   1   8        1.93        2.98      1.08 o 
  -4   1   8      130.40      137.95      3.49 o 
  -3   1   8      175.95      166.37      3.71 o 
  -2   1   8        2.60        1.05      1.06 o 
  -1   1   8       20.73       19.22      1.33 o 
   0   1   8        0.98        0.18      0.47 o 
   1   1   8       40.91       45.71      1.67 o 
   2   1   8       60.84       58.33      1.92 o 
   3   1   8        0.13        0.61      0.60 o 
   4   1   8       53.36       47.11      2.49 o 
   5   1   8       51.77       49.78      2.15 o 
   6   1   8       36.85       31.59      2.10 o 
   7   1   8        2.87        2.71      1.23 o 
   8   1   8       22.97       20.91      1.63 o 
   9   1   8        0.22        0.27      0.98 o 
  10   1   8        0.10        1.75      1.22 o 
  11   1   8        5.19        4.74      1.86 o 
 -13   2   8        2.90        5.00      2.21 o 
 -12   2   8        0.49        0.95      1.86 o 
 -11   2   8        2.74        1.67      2.92 o 
 -10   2   8       19.03       16.71      2.33 o 
  -9   2   8        0.23       -0.02      1.65 o 
  -8   2   8        0.38        0.84      1.41 o 
  -7   2   8        1.12        3.19      1.89 o 
  -6   2   8      418.62      428.77      7.56 o 
  -5   2   8       12.25       17.22      1.54 o 
  -4   2   8      181.32      176.20      4.25 o 
  -3   2   8       79.07       96.72      3.24 o 
  -2   2   8      243.57      244.15      5.65 o 
  -1   2   8      182.63      181.77      4.59 o 
   0   2   8      191.84      201.16      5.43 o 
   1   2   8       37.85       36.52      1.58 o 
   2   2   8      381.19      363.01      6.23 o 
   3   2   8       36.11       36.94      2.07 o 
   4   2   8       10.67       10.59      1.24 o 
   5   2   8        0.73       -0.57      1.58 o 
   6   2   8       74.08       71.17      2.56 o 
   7   2   8        1.16       -0.07      1.01 o 
   8   2   8       33.17       32.31      2.67 o 
   9   2   8        0.48        1.97      1.09 o 
  10   2   8        0.11       -0.02      1.24 o 
  11   2   8        0.00       -0.56      1.76 o 
 -13   3   8        1.22        1.79      2.95 o 
 -12   3   8        0.93       -0.62      1.98 o 
 -11   3   8        6.72        6.72      1.95 o 
 -10   3   8        3.07        3.57      1.72 o 
  -9   3   8       51.60       50.92      2.54 o 
  -8   3   8       12.97        7.84      1.83 o 
  -7   3   8        2.65        2.81      1.53 o 
  -6   3   8        4.32        2.84      1.42 o 
  -5   3   8      121.70      108.40      3.37 o 
  -4   3   8        6.72        5.41      1.21 o 
  -3   3   8       19.46       28.58      1.73 o 
  -2   3   8        0.50       -0.05      0.64 o 
  -1   3   8        5.84        2.33      0.73 o 
   0   3   8       61.73       56.15      2.34 o 
   1   3   8       23.80       20.56      1.89 o 
   2   3   8        2.64        2.11      0.80 o 
   3   3   8      157.13      144.84      4.04 o 
   4   3   8      143.43      134.00      3.11 o 
   5   3   8      172.13      153.76      3.86 o 
   6   3   8        0.48        1.34      0.97 o 
   7   3   8        6.11        6.03      1.15 o 
   8   3   8        0.35        0.37      0.92 o 
   9   3   8        2.86        3.12      1.62 o 
  10   3   8        6.16        6.30      1.93 o 
 -13   4   8        1.37        3.78      1.93 o 
 -12   4   8        0.25        0.02      1.63 o 
 -11   4   8        0.52       -0.13      1.90 o 
 -10   4   8        1.91       -0.03      1.83 o 
  -9   4   8        3.83        3.40      1.21 o 
  -8   4   8       42.93       46.69      2.33 o 
  -7   4   8      114.58      106.90      3.69 o 
  -6   4   8        3.06        0.76      1.16 o 
  -5   4   8      531.61      501.05      8.34 o 
  -4   4   8      509.54      501.35      8.11 o 
  -3   4   8        8.29        9.00      1.34 o 
  -2   4   8      119.19      105.78      2.91 o 
  -1   4   8       28.96       28.01      1.66 o 
   0   4   8       18.86       18.57      2.95 o 
   1   4   8       13.98       13.92      1.22 o 
   2   4   8       14.91       15.51      1.15 o 
   3   4   8       14.51       13.22      1.35 o 
   4   4   8       14.05       18.28      2.82 o 
   5   4   8      107.12      109.96      5.93 o 
   6   4   8        3.61        1.97      1.47 o 
   7   4   8       22.43       24.22      2.76 o 
   8   4   8        5.46        7.71      1.79 o 
   9   4   8        1.85        2.51      1.82 o 
  10   4   8        0.34       -0.04      1.47 o 
 -12   5   8        0.19        3.23      2.30 o 
 -11   5   8        1.23        2.12      3.72 o 
 -10   5   8        8.88        8.50      2.28 o 
  -9   5   8        2.96        6.20      1.27 o 
  -8   5   8       51.91       52.44      2.53 o 
  -7   5   8       13.36       12.52      1.67 o 
  -6   5   8        0.13        1.55      1.42 o 
  -5   5   8       40.69       47.24      2.52 o 
  -4   5   8      239.53      226.74      4.90 o 
  -3   5   8       92.53       84.64      2.81 o 
  -2   5   8       33.07       34.67      1.99 o 
  -1   5   8       85.65       74.44      2.24 o 
   0   5   8       74.20       80.59      2.13 o 
   1   5   8        4.00        3.61      1.39 o 
   2   5   8       64.97       64.84      2.40 o 
   3   5   8       55.13       56.26      2.51 o 
   4   5   8        5.08        2.56      1.45 o 
   5   5   8        0.68        1.73      1.48 o 
   6   5   8        2.59        0.60      1.74 o 
   7   5   8       18.12       22.16      2.63 o 
   8   5   8        0.47       -0.43      1.25 o 
   9   5   8        0.23        0.94      1.42 o 
 -11   6   8        0.13        3.31      3.73 o 
 -10   6   8        2.03        5.18      2.70 o 
  -9   6   8       12.05       11.71      2.03 o 
  -8   6   8        7.72        6.65      1.32 o 
  -7   6   8        7.59        7.28      1.34 o 
  -6   6   8       10.74        8.37      1.32 o 
  -5   6   8       45.42       39.79      2.92 o 
  -4   6   8        1.20        2.27      1.04 o 
  -3   6   8       13.99       14.43      1.80 o 
  -2   6   8      317.67      310.92      5.57 o 
  -1   6   8       35.99       35.62      2.03 o 
   0   6   8       74.14       76.24      3.62 o 
   1   6   8      166.28      159.56      3.40 o 
   2   6   8        4.07        2.74      1.05 o 
   3   6   8       16.38       15.05      1.42 o 
   4   6   8        7.39        5.38      1.64 o 
   5   6   8       11.10       11.77      2.01 o 
   6   6   8       33.66       35.38      4.21 o 
   7   6   8        0.67        0.09      1.31 o 
   8   6   8        1.40        1.95      1.49 o 
   9   6   8        3.59        3.89      1.84 o 
 -10   7   8        0.12       -0.59      2.41 o 
  -9   7   8        3.70        7.99      2.01 o 
  -8   7   8        1.15        1.74      1.53 o 
  -7   7   8        7.81        4.98      1.65 o 
  -6   7   8        0.32        1.51      1.51 o 
  -5   7   8        0.82        2.66      1.50 o 
  -4   7   8        4.16        2.62      1.05 o 
  -3   7   8        9.54        8.01      1.26 o 
  -2   7   8       31.61       27.44      1.72 o 
  -1   7   8        0.56        1.25      0.84 o 
   0   7   8       38.56       37.71      1.87 o 
   1   7   8       23.22       26.96      1.81 o 
   2   7   8        8.92        9.46      1.33 o 
   3   7   8       18.81       21.24      1.86 o 
   4   7   8        1.77        2.30      1.23 o 
   5   7   8        1.49        1.91      1.13 o 
   6   7   8        5.43       10.13      1.73 o 
   7   7   8        0.48        0.83      1.64 o 
   8   7   8        0.01        0.54      1.47 o 
  -9   8   8        2.20        2.57      1.67 o 
  -8   8   8        5.37        5.42      2.27 o 
  -7   8   8        4.38        4.72      1.74 o 
  -6   8   8        1.80        3.36      1.65 o 
  -5   8   8        5.46        3.22      1.42 o 
  -4   8   8        0.13       -0.30      1.00 o 
  -3   8   8       23.87       19.68      1.90 o 
  -2   8   8        0.76        0.40      1.05 o 
  -1   8   8       46.64       47.94      2.83 o 
   0   8   8       45.13       44.51      2.43 o 
   1   8   8       67.11       65.54      2.19 o 
   2   8   8        3.80        1.92      1.14 o 
   3   8   8        1.22        2.80      0.98 o 
   4   8   8       11.27       11.57      1.36 o 
   5   8   8        2.83        1.01      1.89 o 
   6   8   8        1.18        2.45      1.46 o 
  -7   9   8        4.99        4.16      2.87 o 
  -6   9   8        0.73        2.52      1.60 o 
  -5   9   8       11.73        8.67      2.13 o 
  -4   9   8        0.19       -0.06      1.27 o 
  -3   9   8        4.11        1.34      1.24 o 
  -2   9   8        0.06        0.74      0.92 o 
  -1   9   8        4.74        4.71      1.20 o 
   0   9   8       51.52       57.70      3.34 o 
   1   9   8        3.57        5.63      1.38 o 
   2   9   8        2.80        2.09      1.17 o 
   3   9   8        0.75        0.98      1.34 o 
   4   9   8        5.90        4.62      1.43 o 
  -3  10   8        0.41       -1.34      1.57 o 
  -2  10   8        0.00       -0.69      1.60 o 
  -1  10   8        0.00        0.07      1.82 o 
   0  10   8        0.60       -0.74      1.80 o 
   1  10   8        0.54       -0.60      2.23 o 
 -13   0   9        2.79        3.83      3.58 o 
 -11   0   9       15.20       15.67      4.13 o 
  -9   0   9      147.13      142.57      5.57 o 
  -7   0   9       24.79       34.34      2.66 o 
  -5   0   9       10.46       12.69      2.00 o 
  -3   0   9      408.59      418.87      8.67 o 
  -1   0   9       24.66       26.63      2.36 o 
   1   0   9      103.68       74.69      3.19 o 
   3   0   9      805.08      789.19     14.19 o 
   5   0   9      105.41      105.11      4.32 o 
   7   0   9        3.94        1.10      1.49 o 
   9   0   9        0.10       -0.37      1.41 o 
 -13   1   9        0.33       -0.79      2.26 o 
 -12   1   9        0.22        4.51      1.89 o 
 -11   1   9       19.50       22.51      2.92 o 
 -10   1   9       15.65       18.02      2.43 o 
  -9   1   9       31.66       31.96      2.73 o 
  -8   1   9      200.01      193.68     11.19 o 
  -7   1   9       37.45       42.44      2.88 o 
  -6   1   9       11.23        8.58      1.62 o 
  -5   1   9       66.91       67.45      3.59 o 
  -4   1   9        1.21        2.42      1.08 o 
  -3   1   9       14.09       14.16      1.39 o 
  -2   1   9      155.70      154.35      3.24 o 
  -1   1   9       88.04       62.72      2.07 o 
   0   1   9      168.41      172.27      3.45 o 
   1   1   9        1.77        1.18      0.65 o 
   2   1   9       35.56       35.93      1.96 o 
   3   1   9       20.90       21.96      1.66 o 
   4   1   9        1.66        1.52      0.94 o 
   5   1   9      132.40      122.87      3.27 o 
   6   1   9       27.56       24.73      1.98 o 
   7   1   9        4.80        3.60      1.26 o 
   8   1   9       18.02       23.45      1.89 o 
   9   1   9        6.70        5.78      1.22 o 
  10   1   9        0.14       -0.15      1.26 o 
 -13   2   9        2.40        4.13      2.08 o 
 -12   2   9        1.69       -0.43      1.75 o 
 -11   2   9        7.33        6.93      1.94 o 
 -10   2   9       18.22       22.85      2.50 o 
  -9   2   9       23.95       21.54      2.99 o 
  -8   2   9        0.17       -0.86      1.32 o 
  -7   2   9      214.68      203.98      5.14 o 
  -6   2   9       42.14       38.28      2.65 o 
  -5   2   9       75.08       84.22      3.09 o 
  -4   2   9      245.96      228.92      5.92 o 
  -3   2   9       17.35       14.28      1.40 o 
  -2   2   9      101.27      116.63      4.26 o 
  -1   2   9       38.41       48.48      1.88 o 
   0   2   9        5.44        5.66      0.97 o 
   1   2   9      243.29      232.84      4.20 o 
   2   2   9      385.26      357.70      5.58 o 
   3   2   9       94.74       88.98      2.61 o 
   4   2   9       56.17       55.97      2.28 o 
   5   2   9      259.22      259.61      4.88 o 
   6   2   9       47.54       49.11      2.28 o 
   7   2   9       25.50       25.17      2.06 o 
   8   2   9        0.16       -0.99      0.85 o 
   9   2   9        0.26        1.57      1.04 o 
  10   2   9        1.73        0.68      1.59 o 
 -13   3   9        0.16        1.37      3.93 o 
 -12   3   9        0.01        0.99      1.77 o 
 -11   3   9        2.53        6.11      2.49 o 
 -10   3   9       10.38        7.04      2.41 o 
  -9   3   9        2.53        2.38      1.61 o 
  -8   3   9       11.29       12.60      2.33 o 
  -7   3   9       13.05       15.47      2.04 o 
  -6   3   9      258.70      254.20      5.64 o 
  -5   3   9       56.07       61.60      2.84 o 
  -4   3   9       26.71       20.70      1.89 o 
  -3   3   9       95.07       98.05      3.03 o 
  -2   3   9       79.12       73.35      2.28 o 
  -1   3   9       19.40       19.82      1.58 o 
   0   3   9       61.11       64.23      3.19 o 
   1   3   9       14.84       12.48      1.31 o 
   2   3   9        0.46        0.45      0.87 o 
   3   3   9      187.12      173.09      3.62 o 
   4   3   9        0.69        0.64      0.85 o 
   5   3   9        1.53        1.83      0.92 o 
   6   3   9       13.89        8.31      1.40 o 
   7   3   9       18.61       23.75      2.02 o 
   8   3   9        2.43        1.80      1.13 o 
   9   3   9        1.14        3.99      1.64 o 
  10   3   9        0.00        2.29      2.42 o 
 -12   4   9       23.73       23.46      2.80 o 
 -11   4   9        3.46        3.45      1.78 o 
 -10   4   9        2.18        1.19      1.81 o 
  -9   4   9       13.10       11.62      1.64 o 
  -8   4   9        0.26        4.10      1.60 o 
  -7   4   9       30.72       30.31      2.48 o 
  -6   4   9       30.30       30.52      2.47 o 
  -5   4   9       12.02       11.86      1.75 o 
  -4   4   9      406.92      386.31      6.94 o 
  -3   4   9       85.18       84.72      2.95 o 
  -2   4   9      274.18      267.84      5.24 o 
  -1   4   9       34.59       32.26      2.06 o 
   0   4   9      182.27      189.95      4.78 o 
   1   4   9       74.17       73.20      2.27 o 
   2   4   9        6.47        8.12      1.17 o 
   3   4   9      111.25      103.25      3.01 o 
   4   4   9        5.38        4.04      1.33 o 
   5   4   9       17.15       18.30      3.17 o 
   6   4   9        3.44        2.06      1.69 o 
   7   4   9       42.35       46.02      3.73 o 
   8   4   9       47.26       60.07      4.44 o 
   9   4   9        1.63        1.08      1.39 o 
 -12   5   9        0.51        5.82      1.79 o 
 -11   5   9        3.55        4.01      4.95 o 
 -10   5   9        2.98        2.37      2.90 o 
  -9   5   9        4.67        2.67      1.17 o 
  -8   5   9        5.15        6.20      1.29 o 
  -7   5   9        0.34        1.59      1.02 o 
  -6   5   9        5.00        4.30      1.40 o 
  -5   5   9        1.67        0.52      1.86 o 
  -4   5   9       27.55       22.76      2.01 o 
  -3   5   9        0.05        0.29      1.44 o 
  -2   5   9      188.48      188.86      6.92 o 
  -1   5   9       10.45       11.48      1.33 o 
   0   5   9      164.96      162.48      3.44 o 
   1   5   9      267.01      275.68      5.73 o 
   2   5   9       15.07       13.74      2.19 o 
   3   5   9      107.77      104.12      3.33 o 
   4   5   9       63.74       59.10      3.24 o 
   5   5   9        4.88        3.62      1.71 o 
   6   5   9        0.33        1.06      1.51 o 
   7   5   9       37.85       35.56      4.76 o 
   8   5   9        2.12        2.85      1.46 o 
   9   5   9        1.47        3.68      1.79 o 
 -11   6   9        1.94        5.84      3.79 o 
 -10   6   9        6.73        5.71      2.91 o 
  -9   6   9        0.22        0.46      1.44 o 
  -8   6   9        0.20        2.27      1.10 o 
  -7   6   9       26.37       23.26      2.91 o 
  -6   6   9        0.90        2.69      1.07 o 
  -5   6   9       19.71       15.47      2.29 o 
  -4   6   9        3.05        5.39      1.34 o 
  -3   6   9       44.57       52.92      3.22 o 
  -2   6   9      210.18      211.94      5.99 o 
  -1   6   9      126.24      134.54      4.10 o 
   0   6   9       52.45       53.44      2.77 o 
   1   6   9        0.35        1.36      1.09 o 
   2   6   9        4.44        4.51      1.32 o 
   3   6   9       17.35       24.15      2.16 o 
   4   6   9        6.54        6.72      2.10 o 
   5   6   9        7.65        9.52      1.99 o 
   6   6   9        0.16       -0.22      1.49 o 
   7   6   9        0.63        0.60      1.49 o 
   8   6   9        0.04        3.21      1.71 o 
 -10   7   9        1.69        0.94      2.52 o 
  -9   7   9        0.25        1.36      1.61 o 
  -8   7   9        0.93        2.81      1.63 o 
  -7   7   9        0.11        2.04      1.44 o 
  -6   7   9        0.04        1.74      1.61 o 
  -5   7   9        1.56        0.10      1.06 o 
  -4   7   9        0.85        0.52      1.50 o 
  -3   7   9       26.60       23.37      2.01 o 
  -2   7   9       44.65       44.97      2.75 o 
  -1   7   9       13.82       16.35      1.89 o 
   0   7   9       25.16       23.68      2.47 o 
   1   7   9       47.55       57.73      2.57 o 
   2   7   9       42.37       38.71      2.39 o 
   3   7   9        1.82        1.02      1.26 o 
   4   7   9        0.35       -0.13      1.41 o 
   5   7   9        0.25        0.51      1.50 o 
   6   7   9        8.29       12.08      3.20 o 
   7   7   9        0.02        1.36      1.59 o 
  -8   8   9        0.00       -1.28      1.51 o 
  -7   8   9        0.34        3.81      1.86 o 
  -6   8   9        0.32       -0.83      1.62 o 
  -5   8   9        1.53        0.33      1.35 o 
  -4   8   9        0.00        0.83      1.15 o 
  -3   8   9        2.74        1.88      1.36 o 
  -2   8   9        1.50        3.27      1.17 o 
  -1   8   9        0.98        3.94      1.08 o 
   0   8   9       18.45       16.24      1.54 o 
   1   8   9        1.04        1.89      0.93 o 
   2   8   9        3.61        1.41      0.99 o 
   3   8   9        3.13        4.50      1.31 o 
   4   8   9        0.78        1.90      1.20 o 
   5   8   9        0.19       -0.12      1.18 o 
  -6   9   9        0.21       -0.76      1.88 o 
  -5   9   9        4.92        3.89      2.76 o 
  -4   9   9       17.57       17.08      2.48 o 
  -3   9   9        1.64        0.65      1.26 o 
  -2   9   9        0.00       -0.11      1.48 o 
  -1   9   9       21.11       24.34      2.50 o 
   0   9   9        0.94        2.09      1.25 o 
   1   9   9        0.85        0.34      1.05 o 
   2   9   9        0.36        0.33      1.14 o 
   3   9   9        1.92        2.97      1.65 o 
 -12   0  10        0.35        1.97      2.89 o 
 -10   0  10        0.36       -0.19      2.58 o 
  -8   0  10      315.42      337.33     12.37 o 
  -6   0  10       40.28       45.71      3.23 o 
  -4   0  10        0.07        1.31      2.57 o 
  -2   0  10       70.97       64.97      3.17 o 
   0   0  10       18.53       22.39      4.17 o 
   2   0  10      218.71      212.04      5.99 o 
   4   0  10      573.93      541.94     11.21 o 
   6   0  10        7.86        7.55      2.07 o 
   8   0  10       22.79       20.46      3.63 o 
  10   0  10        1.15        0.94      2.52 o 
 -13   1  10        0.00        0.32      2.12 o 
 -12   1  10        1.66        3.64      2.14 o 
 -11   1  10        4.37        6.19      2.39 o 
 -10   1  10       77.85       70.96      3.54 o 
  -9   1  10        1.20        1.61      1.55 o 
  -8   1  10       31.22       39.46      3.53 o 
  -7   1  10       33.23       30.25      2.62 o 
  -6   1  10       43.49       48.73      2.77 o 
  -5   1  10        5.04        4.30      1.19 o 
  -4   1  10      126.62      124.97      3.20 o 
  -3   1  10       18.68       15.51      1.49 o 
  -2   1  10       18.04       19.55      1.56 o 
  -1   1  10        1.15        0.18      1.03 o 
   0   1  10      147.53      134.14      3.20 o 
   1   1  10       33.34       35.32      1.79 o 
   2   1  10      105.68      106.82      2.94 o 
   3   1  10      193.98      176.50      3.97 o 
   4   1  10       63.63       64.36      2.50 o 
   5   1  10       17.21       19.91      1.84 o 
   6   1  10       17.30       15.97      2.12 o 
   7   1  10        1.64        1.75      1.18 o 
   8   1  10        1.15        0.61      1.14 o 
   9   1  10        0.31       -0.86      0.97 o 
  10   1  10        3.09        3.68      1.30 o 
 -13   2  10        2.28        6.55      2.56 o 
 -12   2  10        1.36        4.34      2.24 o 
 -11   2  10       13.60       15.31      2.42 o 
 -10   2  10       40.63       43.58      3.30 o 
  -9   2  10       80.05       79.12      4.36 o 
  -8   2  10        0.05       -0.74      1.41 o 
  -7   2  10       77.28       75.02      3.36 o 
  -6   2  10      431.47      428.45      7.93 o 
  -5   2  10        0.31       -0.40      1.12 o 
  -4   2  10      176.99      171.51      4.30 o 
  -3   2  10      110.63      106.22      2.90 o 
  -2   2  10       36.26       36.73      1.94 o 
  -1   2  10        6.81        8.75      1.24 o 
   0   2  10       13.25       10.89      1.28 o 
   1   2  10       70.66       80.38      2.55 o 
   2   2  10      162.63      161.36      3.64 o 
   3   2  10       54.46       56.18      2.67 o 
   4   2  10        0.21       -1.01      0.85 o 
   5   2  10       51.71       55.22      2.40 o 
   6   2  10      151.56      158.77      3.98 o 
   7   2  10        1.63        1.70      1.13 o 
   8   2  10        0.08        0.93      1.05 o 
   9   2  10        1.60        4.36      1.25 o 
 -12   3  10        5.22        3.56      1.90 o 
 -11   3  10        3.89        2.63      1.68 o 
 -10   3  10       10.55        8.69      2.37 o 
  -9   3  10        1.01        1.92      1.79 o 
  -8   3  10        7.06        5.20      1.70 o 
  -7   3  10       40.60       48.96      2.95 o 
  -6   3  10       28.16       28.20      2.46 o 
  -5   3  10        0.65        0.48      1.19 o 
  -4   3  10      462.09      437.27     12.68 o 
  -3   3  10       21.09       20.16      1.91 o 
  -2   3  10      453.84      449.28      7.61 o 
  -1   3  10      217.45      191.42      3.95 o 
   0   3  10       10.73       11.50      1.40 o 
   1   3  10        3.91        5.54      1.12 o 
   2   3  10      204.38      188.69      4.50 o 
   3   3  10       26.26       28.62      2.62 o 
   4   3  10        0.45        0.72      0.86 o 
   5   3  10       90.11       82.27      4.24 o 
   6   3  10        1.46        2.02      1.69 o 
   7   3  10        4.89        4.60      1.81 o 
   8   3  10        0.05        1.34      2.54 o 
   9   3  10        1.91        0.41      1.53 o 
 -12   4  10        3.21        4.82      1.82 o 
 -11   4  10        2.06        4.66      2.04 o 
 -10   4  10        1.84        5.04      2.11 o 
  -9   4  10       10.05        8.31      1.96 o 
  -8   4  10       15.18       13.19      2.21 o 
  -7   4  10       75.35       69.41      3.19 o 
  -6   4  10       14.16       10.72      1.86 o 
  -5   4  10       98.25       91.60      4.21 o 
  -4   4  10      150.10      143.49      3.97 o 
  -3   4  10       29.57       27.15      2.16 o 
  -2   4  10      291.57      297.30      6.26 o 
  -1   4  10      289.09      286.54      7.66 o 
   0   4  10      198.71      205.78      4.57 o 
   1   4  10        9.91        8.08      1.21 o 
   2   4  10       16.94       15.56      1.63 o 
   3   4  10        1.06       -1.05      0.81 o 
   4   4  10       16.88       13.43      2.76 o 
   5   4  10        1.37       -0.60      1.39 o 
   6   4  10        6.80        8.40      2.03 o 
   7   4  10        3.33       -0.51      1.60 o 
   8   4  10       12.89       18.29      2.71 o 
   9   4  10        1.11        0.98      1.49 o 
 -11   5  10        3.35        4.61      5.08 o 
 -10   5  10        0.02        2.17      1.69 o 
  -9   5  10        3.81        5.91      1.52 o 
  -8   5  10        1.81        1.40      1.03 o 
  -7   5  10        0.20        0.43      1.22 o 
  -6   5  10       14.13       16.98      2.83 o 
  -5   5  10       68.78       67.43      2.92 o 
  -4   5  10       31.17       31.85      2.37 o 
  -3   5  10       11.95        7.43      1.72 o 
  -2   5  10      107.17      111.74      4.62 o 
  -1   5  10        6.77        9.75      1.42 o 
   0   5  10       68.07       69.27      4.39 o 
   1   5  10       45.36       45.16      3.09 o 
   2   5  10       14.46       11.98      5.26 o 
   3   5  10       16.62       17.31      2.43 o 
   4   5  10       14.59       12.81      3.39 o 
   5   5  10        9.05        6.07      3.12 o 
   6   5  10        4.52        6.51      1.94 o 
   7   5  10        5.53        4.62      2.33 o 
   8   5  10        0.27        2.21      1.52 o 
 -10   6  10        0.54        4.89      2.57 o 
  -9   6  10        6.79        8.23      1.45 o 
  -8   6  10        5.86        3.33      1.17 o 
  -7   6  10       17.80       15.18      2.11 o 
  -6   6  10        3.94        4.33      1.86 o 
  -5   6  10       50.26       58.56      2.79 o 
  -4   6  10        7.34       12.55      2.32 o 
  -3   6  10       97.77      116.81      5.34 o 
  -2   6  10        7.58       14.88      2.03 o 
  -1   6  10        1.65        0.13      1.23 o 
   0   6  10       44.09       39.91      2.87 o 
   1   6  10       22.01       24.63      2.97 o 
   2   6  10        4.95        4.15      1.64 o 
   3   6  10       36.87       40.87      3.32 o 
   4   6  10        8.61       10.57      2.19 o 
   5   6  10        1.49       -0.27      1.51 o 
   6   6  10        9.81        5.74      3.75 o 
   7   6  10        0.29        2.27      1.81 o 
  -9   7  10        1.74        6.22      1.93 o 
  -8   7  10        0.39        1.55      1.49 o 
  -7   7  10       32.66       26.49      3.30 o 
  -6   7  10       36.68       36.04      3.64 o 
  -5   7  10        2.22        2.91      1.54 o 
  -4   7  10        0.01        0.34      1.05 o 
  -3   7  10        7.98        9.26      2.08 o 
  -2   7  10       21.86       19.74      2.24 o 
  -1   7  10        4.01        5.51      1.60 o 
   0   7  10        3.12        4.80      2.32 o 
   1   7  10       16.09       18.39      2.19 o 
   2   7  10        4.62        1.65      1.42 o 
   3   7  10        1.56       -0.75      1.72 o 
   4   7  10        6.56        6.30      1.95 o 
   5   7  10        0.00        1.71      2.41 o 
   6   7  10        0.06       -0.93      1.68 o 
  -7   8  10        1.34       -1.10      4.57 o 
  -6   8  10        1.16       -0.94      1.57 o 
  -5   8  10        1.10       -0.25      1.51 o 
  -4   8  10       24.93       25.02      6.20 o 
  -3   8  10        9.66        7.09      1.88 o 
  -2   8  10        4.91        5.58      1.31 o 
  -1   8  10       11.34       11.98      1.69 o 
   0   8  10        0.40        2.45      1.06 o 
   1   8  10        8.09        7.73      1.37 o 
   2   8  10        0.01       -0.62      1.07 o 
   3   8  10        0.07       -0.68      1.23 o 
   4   8  10        5.61        3.77      1.41 o 
  -5   9  10        4.48        4.84      3.51 o 
  -4   9  10       11.25       13.88      3.05 o 
  -3   9  10        0.21       -0.59      2.09 o 
  -2   9  10        1.03       -0.36      2.35 o 
  -1   9  10        1.53        3.08      2.32 o 
   0   9  10        6.11        4.28      2.19 o 
   1   9  10        0.59        0.64      2.71 o 
 -13   0  11        0.03        5.08      3.23 o 
 -11   0  11      110.77      120.28      7.73 o 
  -9   0  11      140.39      147.23      8.25 o 
  -7   0  11        5.25        4.76      2.71 o 
  -5   0  11      315.71      318.31     11.79 o 
  -3   0  11        9.88        9.79      1.89 o 
  -1   0  11       30.66       32.32      2.96 o 
   1   0  11       89.22       96.34      4.11 o 
   3   0  11      232.12      235.42      6.70 o 
   5   0  11       13.05       14.82      4.07 o 
   7   0  11        0.75        1.30      2.46 o 
   9   0  11        0.00        0.55      1.47 o 
 -13   1  11        7.81        9.72      2.80 o 
 -12   1  11       13.97       14.73      3.01 o 
 -11   1  11       12.42       12.69      2.66 o 
 -10   1  11        0.68        3.69      3.76 o 
  -9   1  11       51.18       45.70      4.04 o 
  -8   1  11        0.59        1.73      1.65 o 
  -7   1  11       18.84       18.60      2.17 o 
  -6   1  11      289.31      298.89      6.44 o 
  -5   1  11        0.40        2.18      1.48 o 
  -4   1  11       10.15       13.19      1.58 o 
  -3   1  11       57.50       52.85      2.30 o 
  -2   1  11       38.67       35.77      2.18 o 
  -1   1  11        1.19        0.69      0.98 o 
   0   1  11        5.18        9.33      1.32 o 
   1   1  11      127.18      114.87      3.15 o 
   2   1  11        4.01        3.42      1.16 o 
   3   1  11       56.04       54.07      2.38 o 
   4   1  11        8.57        8.84      1.46 o 
   5   1  11       23.32       23.73      2.01 o 
   6   1  11        8.38        9.58      1.54 o 
   7   1  11        1.11        1.88      1.27 o 
   8   1  11        2.67        1.75      1.29 o 
   9   1  11        8.69        9.87      1.58 o 
 -12   2  11        1.08        8.07      2.65 o 
 -11   2  11       13.54       10.23      2.67 o 
 -10   2  11       17.79       22.15      2.56 o 
  -9   2  11       37.59       35.93      3.63 o 
  -8   2  11        0.63        0.67      1.47 o 
  -7   2  11       52.83       55.74      3.21 o 
  -6   2  11      174.52      184.72      6.15 o 
  -5   2  11       87.28       83.52      5.01 o 
  -4   2  11      369.34      346.12      6.78 o 
  -3   2  11       71.53       58.96      3.57 o 
  -2   2  11        0.52       -0.21      0.93 o 
  -1   2  11       52.26       55.06      2.26 o 
   0   2  11        1.36        2.23      1.11 o 
   1   2  11      188.41      189.20      4.10 o 
   2   2  11      396.20      365.89      7.75 o 
   3   2  11       27.61       23.44      1.91 o 
   4   2  11       29.28       30.63      2.99 o 
   5   2  11        0.08       -1.62      0.88 o 
   6   2  11        2.76        2.54      1.12 o 
   7   2  11        0.02       -1.50      1.21 o 
   8   2  11        1.19        1.53      1.29 o 
   9   2  11        1.07        3.04      1.31 o 
 -12   3  11        6.93        7.50      2.37 o 
 -11   3  11       12.51       16.40      2.38 o 
 -10   3  11        1.70        5.49      2.12 o 
  -9   3  11        0.67       -0.15      1.65 o 
  -8   3  11        7.09        6.66      1.82 o 
  -7   3  11       15.01       11.90      1.96 o 
  -6   3  11       51.34       51.81      2.91 o 
  -5   3  11        3.50        7.64      1.53 o 
  -4   3  11      129.45      133.90      3.93 o 
  -3   3  11        4.07        3.18      1.21 o 
  -2   3  11        2.91        2.34      1.09 o 
  -1   3  11       34.86       33.04      2.19 o 
   0   3  11        0.22       -0.04      0.94 o 
   1   3  11       15.12       15.53      1.91 o 
   2   3  11        5.61        2.32      0.99 o 
   3   3  11       28.86       31.54      2.12 o 
   4   3  11       34.39       36.38      2.34 o 
   5   3  11       37.34       35.62      2.94 o 
   6   3  11        0.10        0.08      1.09 o 
   7   3  11        1.02        0.96      1.69 o 
   8   3  11        1.66        2.66      2.01 o 
 -11   4  11        1.01        6.09      2.33 o 
 -10   4  11        0.18        2.94      1.72 o 
  -9   4  11        1.38        1.93      1.81 o 
  -8   4  11       19.56       20.19      2.80 o 
  -7   4  11       13.16       12.89      1.98 o 
  -6   4  11        5.15        4.58      1.50 o 
  -5   4  11       16.84       18.93      2.07 o 
  -4   4  11       34.79       37.62      2.63 o 
  -3   4  11       40.45       51.42      2.56 o 
  -2   4  11       15.08       15.75      1.74 o 
  -1   4  11       55.77       59.07      2.53 o 
   0   4  11      249.92      243.63      8.24 o 
   1   4  11       10.24       10.23      1.48 o 
   2   4  11       75.90       78.33      2.89 o 
   3   4  11        8.82        8.34      1.41 o 
   4   4  11       72.17       78.36      3.92 o 
   5   4  11        0.84        0.12      2.23 o 
   6   4  11        2.57        4.21      1.80 o 
   7   4  11        0.04        0.96      1.48 o 
   8   4  11        0.81        2.59      1.92 o 
 -11   5  11        1.28        5.90      2.05 o 
 -10   5  11        2.58        4.49      1.86 o 
  -9   5  11       10.15        9.74      1.63 o 
  -8   5  11       37.50       44.34      4.77 o 
  -7   5  11        0.16        0.50      1.31 o 
  -6   5  11        1.78        3.53      1.40 o 
  -5   5  11        0.01        0.21      1.39 o 
  -4   5  11       64.02       59.37      2.79 o 
  -3   5  11       10.90        8.09      1.45 o 
  -2   5  11        0.69       -0.32      1.84 o 
  -1   5  11        2.50        4.12      1.10 o 
   0   5  11       34.28       42.45      2.92 o 
   1   5  11        4.88        2.62      1.85 o 
   2   5  11        9.12       12.28      2.29 o 
   3   5  11        1.50        3.90      1.81 o 
   4   5  11        8.08        6.58      2.03 o 
   5   5  11        0.63       -1.19      1.40 o 
   6   5  11        0.70        0.53      1.61 o 
   7   5  11        4.51        2.33      1.82 o 
 -10   6  11        4.82        9.81      3.72 o 
  -9   6  11        0.97        2.43      1.24 o 
  -8   6  11        2.45        5.08      1.27 o 
  -7   6  11        3.49        5.09      1.64 o 
  -6   6  11       17.90       20.42      2.21 o 
  -5   6  11        0.35        2.19      1.17 o 
  -4   6  11        0.32        1.94      1.62 o 
  -3   6  11       13.92       15.64      3.26 o 
  -2   6  11       89.26       98.20      3.81 o 
  -1   6  11       11.89       13.01      1.98 o 
   0   6  11        0.96        1.29      1.41 o 
   1   6  11        8.77        7.90      2.04 o 
   2   6  11        5.60        5.78      4.02 o 
   3   6  11        3.28       -0.06      1.09 o 
   4   6  11        0.10       -0.65      1.33 o 
   5   6  11        2.56        1.41      1.64 o 
   6   6  11        0.42       -0.40      3.19 o 
  -8   7  11        0.17        1.16      1.75 o 
  -7   7  11        0.23        2.41      1.88 o 
  -6   7  11       35.48       35.34      3.46 o 
  -5   7  11        1.32        2.59      1.35 o 
  -4   7  11        2.72        4.75      1.69 o 
  -3   7  11        0.58        1.54      1.92 o 
  -2   7  11        0.81       -0.67      1.31 o 
  -1   7  11       40.51       33.72      2.83 o 
   0   7  11        7.17        6.27      1.73 o 
   1   7  11        3.00        2.19      1.51 o 
   2   7  11        0.04       -0.89      1.49 o 
   3   7  11        1.09        0.72      1.86 o 
   4   7  11        0.07        1.31      1.71 o 
   5   7  11        7.90       12.13      2.43 o 
  -6   8  11        3.57        0.08      2.61 o 
  -5   8  11        6.67        5.94      2.14 o 
  -4   8  11        0.49       -0.53      1.15 o 
  -3   8  11        3.55        3.97      1.77 o 
  -2   8  11        6.24        4.45      1.26 o 
  -1   8  11        7.36        9.11      1.55 o 
   0   8  11        0.38        1.11      1.48 o 
   1   8  11        5.86        4.26      1.96 o 
   2   8  11        0.00        4.39      1.78 o 
   3   8  11        0.34       -1.27      1.49 o 
 -12   0  12        0.11        1.67      3.09 o 
 -10   0  12        0.00       -0.04      2.68 o 
  -8   0  12      238.24      245.65     10.44 o 
  -6   0  12      647.93      605.34     17.51 o 
  -4   0  12        2.60        0.08      1.51 o 
  -2   0  12       76.21       70.39      3.71 o 
   0   0  12      353.76      306.32     15.80 o 
   2   0  12       10.86       10.08      2.04 o 
   4   0  12       93.82       98.51      4.57 o 
   6   0  12       10.55       11.80      2.43 o 
   8   0  12        0.19       -0.29      1.62 o 
 -12   1  12        5.13       12.11      2.81 o 
 -11   1  12        6.19        9.19      2.57 o 
 -10   1  12       20.92       22.26      4.55 o 
  -9   1  12       10.76       11.52      4.52 o 
  -8   1  12      123.48      112.73      4.91 o 
  -7   1  12        0.80        3.59      1.77 o 
  -6   1  12       68.86       73.47      3.28 o 
  -5   1  12       17.87       23.28      2.32 o 
  -4   1  12      151.75      141.55      3.69 o 
  -3   1  12        3.99        4.78      1.28 o 
  -2   1  12       49.33       43.29      2.19 o 
  -1   1  12       13.12       13.35      1.88 o 
   0   1  12      207.21      183.12      4.14 o 
   1   1  12        8.77        7.28      1.35 o 
   2   1  12        0.07        0.20      0.97 o 
   3   1  12       14.81       10.90      1.58 o 
   4   1  12        1.26        1.04      1.09 o 
   5   1  12        0.60       -0.36      0.92 o 
   6   1  12        0.25        0.26      1.09 o 
   7   1  12        2.06        4.25      1.39 o 
   8   1  12       16.20       22.93      2.33 o 
 -12   2  12        0.02        3.15      2.25 o 
 -11   2  12       12.79       13.27      2.65 o 
 -10   2  12        8.26       10.90      5.45 o 
  -9   2  12        9.08        8.85      2.33 o 
  -8   2  12       22.20       24.15      2.97 o 
  -7   2  12       27.95       30.69      2.69 o 
  -6   2  12        8.42        7.17      1.65 o 
  -5   2  12       14.86       16.84      2.02 o 
  -4   2  12       78.02       81.91      3.22 o 
  -3   2  12        0.68        0.62      1.12 o 
  -2   2  12       66.04       63.75      2.52 o 
  -1   2  12        9.53        7.58      2.04 o 
   0   2  12      131.52      125.63      3.40 o 
   1   2  12        5.89        6.01      1.31 o 
   2   2  12        2.76        0.50      0.96 o 
   3   2  12        7.42        7.73      1.42 o 
   4   2  12        0.88        1.03      1.68 o 
   5   2  12        1.79       -0.12      1.01 o 
   6   2  12        0.77        2.33      1.21 o 
   7   2  12        0.23        1.61      1.23 o 
   8   2  12        1.87        2.28      1.46 o 
 -11   3  12        0.70        5.86      2.23 o 
 -10   3  12       19.44       33.44      5.44 o 
  -9   3  12        9.78        8.93      2.29 o 
  -8   3  12        2.07        5.95      1.73 o 
  -7   3  12        1.07        3.95      1.53 o 
  -6   3  12       10.81       10.20      1.75 o 
  -5   3  12        0.20       -0.43      1.03 o 
  -4   3  12       22.26       25.46      2.29 o 
  -3   3  12       14.63       13.39      1.79 o 
  -2   3  12       50.64       45.63      2.65 o 
  -1   3  12       12.01       12.89      2.72 o 
   0   3  12        6.83        6.63      1.75 o 
   1   3  12        7.37        6.09      1.32 o 
   2   3  12       60.88       64.04      2.83 o 
   3   3  12        0.12        1.46      1.09 o 
   4   3  12        2.69        2.03      1.36 o 
   5   3  12        0.29        0.47      1.16 o 
   6   3  12        4.85        8.57      2.36 o 
   7   3  12        3.30        5.09      3.21 o 
 -11   4  12        2.21        7.67      2.33 o 
 -10   4  12        0.00        3.56      1.84 o 
  -9   4  12        5.32        7.33      2.11 o 
  -8   4  12       19.58       22.42      2.55 o 
  -7   4  12       14.40       13.99      2.08 o 
  -6   4  12        0.28        1.70      1.28 o 
  -5   4  12        0.92        1.59      1.11 o 
  -4   4  12        2.87        3.29      1.26 o 
  -3   4  12        3.47        5.77      1.30 o 
  -2   4  12       11.27       14.99      3.15 o 
  -1   4  12       27.66       33.41      2.46 o 
   0   4  12       18.26       22.91      2.11 o 
   1   4  12       61.79       54.88      2.60 o 
   2   4  12        0.96        2.00      1.11 o 
   3   4  12       10.44        8.80      2.96 o 
   4   4  12        1.44        2.22      1.61 o 
   5   4  12        0.56       -1.33      1.25 o 
   6   4  12        0.05        0.62      2.47 o 
   7   4  12        1.38        4.12      2.05 o 
 -10   5  12        0.88        6.21      3.00 o 
  -9   5  12        5.34        8.21      1.88 o 
  -8   5  12        8.82       16.92      2.32 o 
  -7   5  12        1.19        2.65      1.34 o 
  -6   5  12        0.17        1.63      1.23 o 
  -5   5  12        0.27        1.11      1.81 o 
  -4   5  12       61.87       63.03      4.38 o 
  -3   5  12       75.11       69.94      5.00 o 
  -2   5  12        0.62        2.09      1.17 o 
  -1   5  12        2.69        4.91      1.79 o 
   0   5  12        3.27        5.14      2.44 o 
   1   5  12        0.20        1.34      1.67 o 
   2   5  12        2.10        2.56      1.71 o 
   3   5  12        6.39        7.34      2.15 o 
   4   5  12        0.20       -2.49      1.35 o 
   5   5  12        2.33        2.49      1.75 o 
   6   5  12        0.19       -0.09      1.68 o 
  -9   6  12        1.39        5.80      1.44 o 
  -8   6  12        3.33        4.97      1.37 o 
  -7   6  12        0.07        3.35      1.40 o 
  -6   6  12        9.44       16.37      2.37 o 
  -5   6  12        1.56        1.86      2.50 o 
  -4   6  12        2.09       -0.26      1.84 o 
  -3   6  12       15.29       12.39      2.50 o 
  -2   6  12       77.69       75.38      4.32 o 
  -1   6  12        5.27        4.77      2.17 o 
   0   6  12        7.71       11.37      2.62 o 
   1   6  12        7.63       11.77      2.24 o 
   2   6  12        0.96        3.06      1.83 o 
   3   6  12        0.04        1.05      1.66 o 
   4   6  12        0.71       -0.07      1.65 o 
   5   6  12        0.35       -0.04      1.52 o 
  -7   7  12       17.47       13.80      3.34 o 
  -6   7  12        0.45        5.86      1.71 o 
  -5   7  12       25.92       26.68      3.23 o 
  -4   7  12        0.01       -0.10      1.51 o 
  -3   7  12        0.05        0.55      1.61 o 
  -2   7  12       17.90       20.28      2.52 o 
  -1   7  12       10.34        8.70      2.58 o 
   0   7  12        1.88        4.76      2.01 o 
   1   7  12        0.76        0.97      1.68 o 
   2   7  12        0.54       -0.16      1.23 o 
   3   7  12        0.28       -0.89      1.72 o 
  -5   8  12       13.89       11.59      4.70 o 
  -4   8  12       34.79       42.31      7.30 o 
  -3   8  12        6.00        5.23      2.02 o 
  -2   8  12        0.42        2.84      1.68 o 
  -1   8  12        0.05       -0.86      1.62 o 
   0   8  12        0.83        3.63      1.98 o 
 -11   0  13       11.74        7.77      3.26 o 
  -9   0  13        7.21        8.94      3.10 o 
  -7   0  13       61.26       52.85      4.79 o 
  -5   0  13       14.79       10.92      2.86 o 
  -3   0  13       87.97       72.63      6.50 o 
  -1   0  13       15.09       17.86      2.66 o 
   1   0  13        2.12        2.89      3.31 o 
   3   0  13        0.43       -0.46      1.68 o 
   5   0  13        0.41        1.62      1.64 o 
   7   0  13       20.27       28.02      3.57 o 
 -11   1  13        3.81        6.29      2.39 o 
 -10   1  13        0.09        0.41      1.73 o 
  -9   1  13        5.54        8.00      2.33 o 
  -8   1  13       68.27       73.58      4.17 o 
  -7   1  13        4.73        4.01      1.76 o 
  -6   1  13       72.54       71.10      3.33 o 
  -5   1  13       14.03       13.41      1.97 o 
  -4   1  13       10.20        8.95      1.76 o 
  -3   1  13       25.74       26.79      2.32 o 
  -2   1  13       29.49       31.94      2.25 o 
  -1   1  13       22.62       21.90      1.99 o 
   0   1  13       36.80       36.59      2.48 o 
   1   1  13       84.73       82.13      2.92 o 
   2   1  13        6.23        5.31      1.40 o 
   3   1  13        5.09        4.41      1.30 o 
   4   1  13        3.18        2.86      1.20 o 
   5   1  13        0.08       -1.18      1.01 o 
   6   1  13        1.25        2.46      1.41 o 
   7   1  13        4.50        7.58      1.62 o 
 -11   2  13        0.10        1.44      3.07 o 
 -10   2  13       41.40       44.96      4.25 o 
  -9   2  13        0.11        0.22      1.72 o 
  -8   2  13       35.21       45.62      3.95 o 
  -7   2  13       33.47       35.62      2.99 o 
  -6   2  13        0.99        0.25      1.30 o 
  -5   2  13        2.53        2.08      1.20 o 
  -4   2  13        3.96        6.57      1.47 o 
  -3   2  13        0.15       -0.44      0.95 o 
  -2   2  13        3.42        9.08      1.58 o 
  -1   2  13       18.13       16.72      1.96 o 
   0   2  13       12.87       11.41      1.55 o 
   1   2  13        7.03        6.08      1.42 o 
   2   2  13       33.60       32.15      2.80 o 
   3   2  13        0.30        0.05      0.96 o 
   4   2  13        1.04       -0.83      1.50 o 
   5   2  13        2.79        5.19      1.43 o 
   6   2  13        0.64        5.02      1.43 o 
   7   2  13        1.07        2.66      1.55 o 
 -11   3  13        2.33        4.74      3.54 o 
 -10   3  13        1.77        5.91      2.20 o 
  -9   3  13        3.84        4.71      1.93 o 
  -8   3  13        0.42        1.73      1.48 o 
  -7   3  13        0.02        0.68      1.32 o 
  -6   3  13        1.45        2.04      1.28 o 
  -5   3  13        1.06       -0.20      1.11 o 
  -4   3  13        3.45        4.00      1.35 o 
  -3   3  13        2.40        2.13      1.76 o 
  -2   3  13       63.64       60.31      2.93 o 
  -1   3  13       54.34       54.89      2.78 o 
   0   3  13        6.21        3.59      1.51 o 
   1   3  13       19.74       25.59      2.30 o 
   2   3  13        1.77        0.38      1.09 o 
   3   3  13       22.39       20.57      2.15 o 
   4   3  13        0.10       -1.30      1.21 o 
   5   3  13        1.40        5.14      1.55 o 
   6   3  13       16.42       22.97      3.20 o 
 -10   4  13        4.38        6.98      2.21 o 
  -9   4  13       14.73       18.54      2.82 o 
  -8   4  13        4.93        6.87      1.82 o 
  -7   4  13        0.32        2.54      1.55 o 
  -6   4  13        1.46        3.25      1.68 o 
  -5   4  13        2.92        2.21      1.33 o 
  -4   4  13       13.84       18.21      2.17 o 
  -3   4  13        5.79        7.91      1.56 o 
  -2   4  13       11.77       13.47      1.84 o 
  -1   4  13        0.05       -1.14      1.03 o 
   0   4  13       62.58       61.55      2.91 o 
   1   4  13        8.03       10.31      3.13 o 
   2   4  13        1.61       -2.01      1.37 o 
   3   4  13        2.17        2.36      1.64 o 
   4   4  13        2.30        3.60      1.92 o 
   5   4  13        0.04       -0.33      1.71 o 
   6   4  13        0.29        1.10      1.74 o 
  -9   5  13        5.80        6.91      1.82 o 
  -8   5  13       37.88       51.50      5.31 o 
  -7   5  13        3.94        6.50      1.77 o 
  -6   5  13        5.15        5.71      1.64 o 
  -5   5  13       15.07       16.12      2.04 o 
  -4   5  13        5.18        5.09      1.37 o 
  -3   5  13       22.27       21.81      2.81 o 
  -2   5  13        0.09       -1.88      1.49 o 
  -1   5  13        2.19        1.26      1.60 o 
   0   5  13        6.44        5.93      2.01 o 
   1   5  13        6.92        5.37      1.91 o 
   2   5  13        6.32        1.67      2.45 o 
   3   5  13        8.04        7.42      5.16 o 
   4   5  13        4.64        9.69      2.64 o 
   5   5  13        4.87        7.98      5.68 o 
  -8   6  13        0.02        1.39      1.37 o 
  -7   6  13        2.63        3.97      1.64 o 
  -6   6  13       10.01       15.99      5.73 o 
  -5   6  13        0.01        1.03      1.78 o 
  -4   6  13        5.76        6.82      3.37 o 
  -3   6  13       15.78       20.24      2.94 o 
  -2   6  13       12.68        9.88      2.13 o 
  -1   6  13        7.40        7.05      1.90 o 
   0   6  13       12.03       10.95      2.57 o 
   1   6  13        8.21        5.05      2.02 o 
   2   6  13       27.38       30.52      3.33 o 
   3   6  13        0.09       -2.19      3.21 o 
  -6   7  13       34.17       39.40      5.25 o 
  -5   7  13        0.85        1.81      2.70 o 
  -4   7  13       15.50       20.03      3.30 o 
  -3   7  13        3.43        4.05      2.50 o 
  -2   7  13        4.91        5.24      1.89 o 
  -1   7  13        6.09        7.28      2.53 o 
   0   7  13        2.21        5.93      2.17 o 
   1   7  13        1.70        0.24      2.53 o 
 -10   0  14        0.12        3.06      2.85 o 
  -8   0  14        0.15       -1.15      1.90 o 
  -6   0  14        0.35       -0.90      1.74 o 
  -4   0  14       85.02       66.20      3.96 o 
  -2   0  14       20.90       24.30      3.02 o 
   0   0  14       26.90       21.65      5.00 o 
   2   0  14       19.11       27.09      3.28 o 
   4   0  14       14.62       16.94      2.87 o 
   6   0  14        7.37        7.56      2.43 o 
 -10   1  14        0.36        1.93      2.09 o 
  -9   1  14        0.39        1.74      1.74 o 
  -8   1  14        3.35        3.47      1.76 o 
  -7   1  14        8.81        3.10      1.70 o 
  -6   1  14        0.45       -2.08      1.16 o 
  -5   1  14       39.57       30.50      2.66 o 
  -4   1  14        3.23        1.89      1.28 o 
  -3   1  14       16.07       10.08      1.70 o 
  -2   1  14       51.94       53.90      2.62 o 
  -1   1  14        2.72        2.90      1.24 o 
   0   1  14        2.29        1.08      1.14 o 
   1   1  14        8.94        7.59      1.59 o 
   2   1  14        6.42        4.25      1.31 o 
   3   1  14        6.32        7.70      1.87 o 
   4   1  14        2.17        3.35      1.39 o 
   5   1  14        4.84        5.97      1.79 o 
   6   1  14        0.79       -0.18      1.27 o 
 -10   2  14        0.77        4.32      2.00 o 
  -9   2  14        2.20        3.07      1.85 o 
  -8   2  14       33.24       29.30      3.37 o 
  -7   2  14        4.84        3.52      1.90 o 
  -6   2  14       12.66       20.65      2.50 o 
  -5   2  14       23.35       18.93      2.98 o 
  -4   2  14        0.03        0.97      1.19 o 
  -3   2  14       10.00       11.56      2.34 o 
  -2   2  14      115.49      122.01      4.13 o 
  -1   2  14        1.95        1.60      1.25 o 
   0   2  14       11.24       14.79      2.44 o 
   1   2  14        0.94        0.82      1.16 o 
   2   2  14        8.22        7.44      1.60 o 
   3   2  14        1.23        0.89      1.22 o 
   4   2  14       11.05       13.59      2.02 o 
   5   2  14       17.10       24.25      2.56 o 
 -10   3  14       58.98       70.64      4.41 o 
  -9   3  14        2.79        6.83      4.50 o 
  -8   3  14       16.28       22.33      5.13 o 
  -7   3  14       11.70       16.60      3.94 o 
  -6   3  14       26.59       24.52      2.53 o 
  -5   3  14        0.59        1.18      1.34 o 
  -4   3  14       18.44       23.98      2.39 o 
  -3   3  14        7.99        7.33      1.56 o 
  -2   3  14        0.00        1.64      1.15 o 
  -1   3  14       11.04       13.46      3.11 o 
   0   3  14        5.11        4.15      1.41 o 
   1   3  14       11.15       13.37      1.94 o 
   2   3  14        1.84        1.21      1.88 o 
   3   3  14        0.03        0.69      1.29 o 
   4   3  14        3.03        4.48      1.60 o 
   5   3  14        5.19        3.13      2.00 o 
  -9   4  14        7.00       16.93      5.17 o 
  -8   4  14        0.01        2.79      2.33 o 
  -7   4  14        0.04        3.40      1.47 o 
  -6   4  14        0.07        1.07      2.25 o 
  -5   4  14        7.75        6.58      1.67 o 
  -4   4  14        8.99       13.34      1.95 o 
  -3   4  14        0.00        1.41      1.14 o 
  -2   4  14        1.73        1.40      1.24 o 
  -1   4  14       13.91       11.78      1.85 o 
   0   4  14       13.09       13.04      1.91 o 
   1   4  14        0.43       -1.93      1.42 o 
   2   4  14        7.71        8.72      2.35 o 
   3   4  14        3.89        4.04      2.02 o 
   4   4  14        0.00        2.26      4.22 o 
  -8   5  14        0.74        5.02      3.49 o 
  -7   5  14        8.64       13.21      2.27 o 
  -6   5  14       20.10       34.18      3.35 o 
  -5   5  14        2.80        4.15      1.44 o 
  -4   5  14       14.23       21.37      2.33 o 
  -3   5  14        0.02        2.36      1.20 o 
  -2   5  14        0.51       -0.54      1.69 o 
  -1   5  14        2.82        5.13      2.15 o 
   0   5  14        3.32        1.06      3.81 o 
   1   5  14       10.88       11.68      4.14 o 
   2   5  14        0.41        0.22      1.68 o 
   3   5  14        1.91       -0.53      1.57 o 
  -6   6  14        5.86        5.73      2.42 o 
  -5   6  14        0.59        2.76      2.27 o 
  -4   6  14        4.46        4.04      2.22 o 
  -3   6  14        1.52        1.14      1.79 o 
  -2   6  14        7.66        8.08      3.17 o 
  -1   6  14       13.45       11.25      2.58 o 
   0   6  14        0.99        2.50      1.82 o 
   1   6  14        0.04       -0.19      1.67 o 
  -9   0  15        0.28        4.02      2.79 o 
  -7   0  15        1.83        1.35      2.16 o 
  -5   0  15        8.67        3.44      2.21 o 
  -3   0  15        8.37        5.45      2.18 o 
  -1   0  15        9.88        7.05      2.12 o 
   1   0  15        6.74        1.98      4.04 o 
   3   0  15        3.60        0.50      1.67 o 
  -9   1  15        6.25        7.64      2.09 o 
  -8   1  15       11.50        7.42      2.11 o 
  -7   1  15       13.61       13.63      2.53 o 
  -6   1  15        1.82        4.41      2.27 o 
  -5   1  15        1.21        1.48      1.44 o 
  -4   1  15        2.07        2.02      1.29 o 
  -3   1  15        1.08        1.43      1.16 o 
  -2   1  15        8.79       11.57      1.93 o 
  -1   1  15       20.76       17.62      2.19 o 
   0   1  15        2.46        4.57      2.40 o 
   1   1  15       11.00       16.58      2.03 o 
   2   1  15        2.43        2.84      1.64 o 
   3   1  15       26.04       32.56      4.12 o 
   4   1  15        0.40        0.06      1.28 o 
  -9   2  15        6.36       11.25      2.45 o 
  -8   2  15        0.43        1.08      1.50 o 
  -7   2  15        0.22        0.72      1.49 o 
  -6   2  15        8.80        8.62      2.36 o 
  -5   2  15        8.57        5.39      1.62 o 
  -4   2  15        3.37        5.08      1.45 o 
  -3   2  15        1.62        2.71      1.39 o 
  -2   2  15       10.48       11.81      1.92 o 
  -1   2  15        2.08        1.25      1.71 o 
   0   2  15        0.26       -0.52      2.66 o 
   1   2  15        0.51       -0.57      1.12 o 
   2   2  15       13.15       17.61      3.92 o 
   3   2  15        3.43        4.26      1.57 o 
   4   2  15        1.32        1.80      1.54 o 
  -8   3  15        3.01        5.72      3.99 o 
  -7   3  15       13.49       17.87      2.28 o 
  -6   3  15        1.25        2.33      1.41 o 
  -5   3  15        1.87        2.98      1.51 o 
  -4   3  15       22.59       20.22      3.73 o 
  -3   3  15        0.48        1.24      1.28 o 
  -2   3  15       12.00       14.50      2.06 o 
  -1   3  15       10.26       15.87      2.07 o 
   0   3  15        0.17        1.36      1.30 o 
   1   3  15        0.00        1.16      1.24 o 
   2   3  15        2.79        1.16      1.32 o 
   3   3  15        0.02       -0.33      1.50 o 
  -8   4  15        2.06        4.97      2.25 o 
  -7   4  15        2.92        2.95      3.11 o 
  -6   4  15       10.78       11.06      3.19 o 
  -5   4  15        2.49        5.29      1.61 o 
  -4   4  15       12.54       14.02      2.14 o 
  -3   4  15        1.92        4.39      1.44 o 
  -2   4  15        5.88        6.86      1.62 o 
  -1   4  15        5.97        5.27      1.48 o 
   0   4  15        9.06       10.53      4.55 o 
   1   4  15        1.42       -1.65      4.23 o 
   2   4  15        0.00       -2.38      1.86 o 
  -6   5  15        0.02        2.94      4.26 o 
  -5   5  15        4.50        9.23      1.87 o 
  -4   5  15        1.19        3.67      1.88 o 
  -3   5  15       10.96       11.57      2.65 o 
  -2   5  15        2.03        3.35      2.34 o 
  -1   5  15        6.10        7.06      2.36 o 
   0   5  15        0.01        1.75      1.91 o 
   1   5  15        0.32        2.09      1.91 o 
  -8   0  16        0.29        3.09      2.37 o 
  -6   0  16        1.58        4.93      2.52 o 
  -4   0  16       32.31       29.63      4.70 o 
  -2   0  16        3.90        3.98      1.90 o 
   0   0  16       45.50       58.44      4.20 o 
   2   0  16        0.56       -1.87      1.49 o 
  -8   1  16        0.84        3.26      1.65 o 
  -7   1  16        7.64        8.18      3.25 o 
  -6   1  16        4.20        2.58      2.47 o 
  -5   1  16        1.20        1.81      1.33 o 
  -4   1  16        3.66        3.63      1.64 o 
  -3   1  16       16.79       26.00      2.65 o 
  -2   1  16        4.06        4.20      1.66 o 
  -1   1  16        2.06        4.29      1.43 o 
   0   1  16        3.00        3.09      1.41 o 
   1   1  16        4.51        4.13      1.89 o 
   2   1  16        7.14        7.90      1.86 o 
   3   1  16        1.87        3.05      1.87 o 
  -7   2  16        2.91        5.25      2.16 o 
  -6   2  16        1.67        1.09      1.53 o 
  -5   2  16        0.10        1.16      1.25 o 
  -4   2  16        0.29        0.65      1.30 o 
  -3   2  16       12.73        6.24      2.66 o 
  -2   2  16        0.01        0.39      1.33 o 
  -1   2  16        6.71        4.22      2.07 o 
   0   2  16        1.45        4.13      1.46 o 
   1   2  16       16.95       18.92      2.42 o 
   2   2  16        0.31        1.22      1.48 o 
  -7   3  16        0.17        3.07      2.25 o 
  -6   3  16        0.37        4.02      1.55 o 
  -5   3  16        9.76        6.72      1.82 o 
  -4   3  16        1.73        4.07      1.48 o 
  -3   3  16        6.22        7.13      1.74 o 
  -2   3  16        0.12        0.41      1.46 o 
  -1   3  16        0.13       -0.81      1.70 o 
   0   3  16        0.90       -1.16      1.24 o 
   1   3  16        0.52        3.83      1.61 o 
  -5   4  16        0.52        2.69      1.33 o 
  -4   4  16        0.46        2.92      1.45 o 
  -3   4  16        5.38        8.43      1.85 o 
  -2   4  16        1.00       -0.97      2.02 o 
  -1   4  16        8.27        9.65      1.90 o 
   0   4  16        0.87        2.02      1.97 o 
  -5   0  17        0.12        0.41      2.03 o 
  -3   0  17        7.84        9.90      2.86 o 
  -1   0  17       33.35       36.09      5.33 o 
  -6   1  17        3.39        3.67      1.64 o 
  -5   1  17        8.15        8.97      3.28 o 
  -4   1  17       12.34       20.68      2.92 o 
  -3   1  17        0.53        2.00      1.48 o 
  -2   1  17        0.01       -0.08      1.25 o 
  -1   1  17        2.56        1.58      1.82 o 
   0   1  17        5.24        5.40      1.75 o 
  -5   2  17        4.50        7.62      2.03 o 
  -4   2  17        2.02        1.69      1.50 o 
  -3   2  17       13.34       13.49      2.13 o 
  -2   2  17        3.62        5.86      2.17 o 
  -1   2  17        0.03        1.20      1.37 o 
                                                 
